# Supplementary material for: Treatment Resistant Persister Cells Exploit Macrophage Lipid Metabolism to Sustain Glioblastoma Growth
Source: bioRxiv. 2025 Jun 10:2025.06.07.658345. Preprint. [Version 1] doi: 10.1101/2025.06.07.658345 (PMC12259058; doi:10.1101/2025.06.07.658345)
Supplement: Supplement 6 [file media-6.xlsx]

## Sheet: Sheet1
Table S4: Pathways differentially regulated between TRPCs andTSCs in vitro and in vivo (list from the 2 defined areas of the 3 way venn diagram shown in Figure 2P) (in red is the top upregulated pathway)
#term ID	term description	observed gene count	background gene count	false discovery rate	matching proteins in your network (IDs)	matching proteins in your network (labels)
GO:0006955	immune response	54	914	1.96e-22	ENSMUSP00000000193,ENSMUSP00000001008,ENSMUSP00000009329,ENSMUSP00000014743,ENSMUSP00000016640,ENSMUSP00000019064,ENSMUSP00000020970,ENSMUSP00000021011,ENSMUSP00000021796,ENSMUSP00000023154,ENSMUSP00000024791,ENSMUSP00000024988,ENSMUSP00000025181,ENSMUSP00000025523,ENSMUSP00000026845,ENSMUSP00000027012,ENSMUSP00000027015,ENSMUSP00000029421,ENSMUSP00000029623,ENSMUSP00000029936,ENSMUSP00000030808,…	C1rl,C1s1,C3,Casp1,Casp4,Ccl2,Ccl3,Ccl7,Ccl8,Cd14,Cd274,Cfh,Cldn1,Csf1,Csf1r,Cxcl10,Cxcl16,Cxcl2,Edn1,Enpp1,Fyb,Gbp5,H2-D1,H2-K1,H2-T23,Ifit1,Ifit3,Iigp1,Il15,Il4ra,Il6,Lfng,Lgals3,Lif,Naip2,Nod2,Oas2,Oasl2,Plcg2,Pstpip1,Ptger4,Ptx3,Rsad2,Samhd1,Spon2,Stat6,Tec,Tgfbr3,Tlr2,Tlr6,Tnfrsf9,Trem2,Trim30a,Unc93b1
GO:0002376	immune system process	70	1703	8.87e-22	ENSMUSP00000000193,ENSMUSP00000000299,ENSMUSP00000001008,ENSMUSP00000009329,ENSMUSP00000014743,ENSMUSP00000016640,ENSMUSP00000019064,ENSMUSP00000020970,ENSMUSP00000021011,ENSMUSP00000021796,ENSMUSP00000023154,ENSMUSP00000023732,ENSMUSP00000024791,ENSMUSP00000024988,ENSMUSP00000025181,ENSMUSP00000025399,ENSMUSP00000025523,ENSMUSP00000026845,ENSMUSP00000027012,ENSMUSP00000027015,ENSMUSP00000029421,…	C1rl,C1s1,C3,Casp1,Casp4,Ccl2,Ccl3,Ccl7,Ccl8,Cd14,Cd274,Cd38,Cfh,Cldn1,Csf1,Csf1r,Cxcl10,Cxcl16,Cxcl2,Dab2,Edn1,Enpp1,Fyb,Gbp5,H2-D1,H2-K1,H2-T23,Hoxa9,Hsd3b7,Ifit1,Ifit3,Iigp1,Il15,Il4ra,Il6,Itgb2,Lfng,Lgals3,Lgals9,Lif,Mapkapk3,Meox1,Naip2,Nod2,Oas2,Oasl2,Pdpn,Plcg2,Plek,Pmaip1,Pstpip1,Ptger4,Ptpn22,Ptx3,Rsad2,Samhd1,Six1,Spon2,Stat6,Tcf7,Tec,Tgfbr3,Tlr2,Tlr6,Tnfrsf9,Trem2,Trim30a,Unc93b1,Ung,W…
GO:0048584	positive regulation of response to stimulus	72	1922	2.04e-20	ENSMUSP00000000193,ENSMUSP00000000299,ENSMUSP00000001008,ENSMUSP00000009329,ENSMUSP00000014743,ENSMUSP00000016640,ENSMUSP00000017590,ENSMUSP00000020301,ENSMUSP00000020970,ENSMUSP00000021011,ENSMUSP00000021607,ENSMUSP00000021796,ENSMUSP00000023732,ENSMUSP00000024791,ENSMUSP00000024866,ENSMUSP00000024988,ENSMUSP00000025181,ENSMUSP00000025399,ENSMUSP00000025523,ENSMUSP00000026845,ENSMUSP00000027012,…	Acpp,Bdnf,C1qtnf1,C1rl,C1s1,C3,Casp1,Casp4,Ccl2,Ccl3,Ccl7,Ccl8,Cd14,Cd274,Cd38,Cfh,Csf1,Csf1r,Cxcl10,Cxcl2,Dab2,Depdc1b,Edn1,Ereg,Gbp5,Gpr39,H2-D1,H2-K1,H2-T23,Hmga1,Hpse,Igf1,Il15,Il4ra,Il6,Itgb2,Lfng,Lgals9,Lgmn,Lif,Mapkapk3,Mmp3,Naip2,Nod2,Npr1,Oxct1,P2ry6,Pdpn,Plcg2,Plek,Pmaip1,Ptger4,Ptpn22,Rsad2,Sphk1,Spon2,Stat6,Sulf1,Tec,Tgfbr3,Tgm2,Thbs1,Tlr2,Tlr6,Trem2,Trim16,Tspyl5,Unc93b1,Ung,Vsir,Wnt…
GO:0050896	response to stimulus	137	6616	2.56e-20	ENSMUSP00000000193,ENSMUSP00000000299,ENSMUSP00000001008,ENSMUSP00000001181,ENSMUSP00000001548,ENSMUSP00000002360,ENSMUSP00000009329,ENSMUSP00000014743,ENSMUSP00000015394,ENSMUSP00000016640,ENSMUSP00000018744,ENSMUSP00000018963,ENSMUSP00000019064,ENSMUSP00000020301,ENSMUSP00000020970,ENSMUSP00000021011,ENSMUSP00000021607,ENSMUSP00000021796,ENSMUSP00000022368,ENSMUSP00000022612,ENSMUSP00000022660,…	Abca1,Angptl4,Bdnf,C1rl,C1s1,C3,Casp1,Casp4,Ccdc80,Ccl2,Ccl3,Ccl7,Ccl8,Cd14,Cd274,Cd38,Cd53,Cfh,Cldn1,Col1a2,Col5a2,Col6a2,Csf1,Csf1r,Cxcl10,Cxcl16,Cxcl2,Cxcr6,Dab2,Depdc1b,Dhh,Dio2,Ecm1,Edn1,Enpp1,Ereg,Etv5,Fosl1,Fstl1,Fyb,Gbp5,Gpr39,H2-D1,H2-K1,H2-T23,Hmga1,Hmgcs1,Hpse,Hsd3b7,Ifi204,Ifi44,Ifit1,Ifit3,Igf1,Igsf10,Iigp1,Il15,Il4ra,Il6,Impa2,Irx5,Itga3,Itgb2,Kif22,Laptm5,Lfng,Lgals3,Lgals9,Lgmn,Li…
GO:0006952	defense response	53	1079	4.22e-19	ENSMUSP00000000193,ENSMUSP00000000299,ENSMUSP00000001008,ENSMUSP00000009329,ENSMUSP00000014743,ENSMUSP00000018963,ENSMUSP00000019064,ENSMUSP00000020970,ENSMUSP00000021011,ENSMUSP00000021796,ENSMUSP00000023154,ENSMUSP00000024791,ENSMUSP00000024988,ENSMUSP00000025181,ENSMUSP00000025523,ENSMUSP00000026845,ENSMUSP00000027012,ENSMUSP00000027015,ENSMUSP00000029421,ENSMUSP00000029623,ENSMUSP00000029936,…	Bdnf,C1rl,C1s1,C3,Casp1,Casp4,Ccl2,Ccl3,Ccl7,Ccl8,Cd14,Cfh,Cldn1,Csf1,Csf1r,Cxcl10,Cxcl16,Cxcl2,Cxcr6,Ecm1,Edn1,Gbp5,H2-K1,H2-T23,Ifit1,Ifit3,Iigp1,Il15,Il4ra,Il6,Itgb2,Lgals3,Lsp1,Naip2,Nod2,Oas2,Oasl2,Pstpip1,Ptgs1,Ptx3,Rsad2,Samhd1,Sphk1,Spon2,Stab1,Tec,Thbs1,Tlr2,Tlr6,Tnfrsf9,Trem2,Trim30a,Unc93b1
GO:0002684	positive regulation of immune system process	44	771	8.99e-18	ENSMUSP00000000193,ENSMUSP00000000299,ENSMUSP00000001008,ENSMUSP00000014743,ENSMUSP00000016640,ENSMUSP00000020970,ENSMUSP00000021011,ENSMUSP00000021607,ENSMUSP00000021796,ENSMUSP00000024791,ENSMUSP00000024988,ENSMUSP00000025181,ENSMUSP00000025523,ENSMUSP00000026845,ENSMUSP00000029433,ENSMUSP00000029623,ENSMUSP00000029936,ENSMUSP00000030964,ENSMUSP00000031324,ENSMUSP00000031587,ENSMUSP00000033004,…	C1rl,C1s1,C3,Ccl2,Ccl3,Ccl7,Cd14,Cd274,Cd38,Cfh,Csf1,Csf1r,Cxcl10,Cxcl2,Edn1,Ereg,Gbp5,H2-D1,H2-K1,H2-T23,Igf1,Il15,Il4ra,Il6,Itgb2,Lgals3,Lgals9,Lgmn,Lif,Mapkapk3,Nod2,Plcg2,Ptger4,Ptpn22,Rsad2,Spon2,Stat6,Tec,Thbs1,Tlr2,Tlr6,Trem2,Unc93b1,Ung
GO:0010033	response to organic substance	77	2553	5.45e-17	ENSMUSP00000000193,ENSMUSP00000000299,ENSMUSP00000001008,ENSMUSP00000001181,ENSMUSP00000001548,ENSMUSP00000009329,ENSMUSP00000014743,ENSMUSP00000015394,ENSMUSP00000016640,ENSMUSP00000018744,ENSMUSP00000019064,ENSMUSP00000020301,ENSMUSP00000021011,ENSMUSP00000021607,ENSMUSP00000021796,ENSMUSP00000023154,ENSMUSP00000023732,ENSMUSP00000023737,ENSMUSP00000024791,ENSMUSP00000025523,ENSMUSP00000025850,…	Abca1,Casp1,Casp4,Ccl2,Ccl3,Ccl7,Ccl8,Cd14,Cd274,Cd38,Cldn1,Col1a2,Col5a2,Col6a2,Csf1,Csf1r,Cxcl10,Cxcl16,Cxcl2,Cxcr6,Dab2,Dhh,Edn1,Enpp1,Ereg,Fosl1,Gbp5,Hmgcs1,Ifi204,Ifit1,Ifit3,Igf1,Iigp1,Il15,Il4ra,Il6,Itga3,Itgb2,Laptm5,Lgals9,Lgmn,Lrrc15,Mapkapk3,Mme,Mmp13,Mmp19,Mmp3,Nod2,Oas2,Otop1,Oxct1,P2ry6,Pappa,Pcolce,Plcg2,Podnl1,Postn,Ptger2,Ptger4,Ptpn22,Pyhin1,Sgk1,Shmt1,Six1,Spon2,Stat6,Tcf7,Tead…
GO:0009605	response to external stimulus	64	1794	5.76e-17	ENSMUSP00000000193,ENSMUSP00000000299,ENSMUSP00000001008,ENSMUSP00000002360,ENSMUSP00000009329,ENSMUSP00000018963,ENSMUSP00000019064,ENSMUSP00000020970,ENSMUSP00000021011,ENSMUSP00000021796,ENSMUSP00000023154,ENSMUSP00000024791,ENSMUSP00000024988,ENSMUSP00000025181,ENSMUSP00000025523,ENSMUSP00000025850,ENSMUSP00000026845,ENSMUSP00000027015,ENSMUSP00000027581,ENSMUSP00000029421,ENSMUSP00000029433,…	Abca1,Angptl4,Bdnf,C3,Casp1,Ccdc80,Ccl2,Ccl3,Ccl7,Ccl8,Cd14,Cldn1,Csf1r,Cxcl10,Cxcl16,Cxcl2,Cxcr6,Edn1,Fosl1,Fstl1,Gbp5,Gpr39,H2-K1,H2-T23,Hmgcs1,Hsd3b7,Ifi204,Ifi44,Ifit1,Ifit3,Igf1,Iigp1,Il15,Il4ra,Il6,Itgb2,Lgals3,Lgals9,Lsp1,Mapkapk3,Naip2,Nod2,Oas2,Oasl2,Otop1,Oxct1,Plcg2,Postn,Ptger2,Ptger4,Ptpn22,Ptx3,Rsad2,Samhd1,Sipa1,Spon2,Stab1,Thbs1,Tlr2,Tlr6,Tnfrsf9,Trem2,Trim30a,Unc93b1
GO:0051707	response to other organism	43	779	5.76e-17	ENSMUSP00000000193,ENSMUSP00000001008,ENSMUSP00000019064,ENSMUSP00000020970,ENSMUSP00000021796,ENSMUSP00000023154,ENSMUSP00000024791,ENSMUSP00000024988,ENSMUSP00000025181,ENSMUSP00000026845,ENSMUSP00000027015,ENSMUSP00000029421,ENSMUSP00000029433,ENSMUSP00000029623,ENSMUSP00000029671,ENSMUSP00000029936,ENSMUSP00000030010,ENSMUSP00000030808,ENSMUSP00000031542,ENSMUSP00000032473,ENSMUSP00000033004,…	Abca1,C3,Casp1,Ccdc80,Ccl2,Ccl3,Cd14,Cldn1,Cxcl10,Cxcl16,Cxcl2,Edn1,Gbp5,H2-K1,H2-T23,Ifi204,Ifi44,Ifit1,Ifit3,Iigp1,Il4ra,Il6,Lgals9,Mapkapk3,Naip2,Nod2,Oas2,Oasl2,Plcg2,Ptger2,Ptger4,Ptpn22,Ptx3,Rsad2,Samhd1,Spon2,Stab1,Tlr2,Tlr6,Tnfrsf9,Trem2,Trim30a,Unc93b1
GO:0006950	response to stress	82	2899	6.14e-17	ENSMUSP00000000193,ENSMUSP00000000299,ENSMUSP00000001008,ENSMUSP00000002360,ENSMUSP00000009329,ENSMUSP00000014743,ENSMUSP00000018963,ENSMUSP00000019064,ENSMUSP00000020970,ENSMUSP00000021011,ENSMUSP00000021796,ENSMUSP00000022368,ENSMUSP00000022660,ENSMUSP00000023154,ENSMUSP00000023732,ENSMUSP00000024791,ENSMUSP00000024988,ENSMUSP00000025181,ENSMUSP00000025399,ENSMUSP00000025523,ENSMUSP00000025850,…	Abca1,Angptl4,Bdnf,C1rl,C1s1,C3,Casp1,Casp4,Ccl2,Ccl3,Ccl7,Ccl8,Cd14,Cd38,Cfh,Cldn1,Csf1,Csf1r,Cxcl10,Cxcl16,Cxcl2,Cxcr6,Dab2,Dio2,Ecm1,Edn1,Etv5,Fosl1,Fstl1,Gbp5,H2-K1,H2-T23,Hmga1,Hpse,Ifi204,Ifit1,Ifit3,Igf1,Igsf10,Iigp1,Il15,Il4ra,Il6,Itgb2,Kif22,Lgals3,Loxl2,Lsp1,Naip2,Nod2,Oas2,Oasl2,Oxct1,Pdpn,Plau,Plek,Pmaip1,Postn,Procr,Pstpip1,Ptger4,Ptgs1,Ptx3,Rsad2,Samhd1,Sgk1,Sipa1,Slc6a2,Sphk1,Spon2…
GO:0009617	response to bacterium	37	566	1.13e-16	ENSMUSP00000000193,ENSMUSP00000001008,ENSMUSP00000019064,ENSMUSP00000021796,ENSMUSP00000023154,ENSMUSP00000024791,ENSMUSP00000024988,ENSMUSP00000025181,ENSMUSP00000026845,ENSMUSP00000027015,ENSMUSP00000029433,ENSMUSP00000029623,ENSMUSP00000029671,ENSMUSP00000029936,ENSMUSP00000030010,ENSMUSP00000030808,ENSMUSP00000032473,ENSMUSP00000035194,ENSMUSP00000038483,ENSMUSP00000042701,ENSMUSP00000046199,…	Abca1,C3,Casp1,Ccdc80,Ccl2,Ccl3,Cd14,Cldn1,Cxcl10,Cxcl16,Cxcl2,Edn1,Gbp5,H2-K1,H2-T23,Ifi204,Ifi44,Ifit1,Ifit3,Iigp1,Il6,Lgals9,Mapkapk3,Naip2,Nod2,Oas2,Plcg2,Ptger2,Ptger4,Ptpn22,Spon2,Stab1,Tlr2,Tlr6,Tnfrsf9,Trem2,Trim30a
GO:0048583	regulation of response to stimulus	91	3552	1.19e-16	ENSMUSP00000000193,ENSMUSP00000000299,ENSMUSP00000001008,ENSMUSP00000001548,ENSMUSP00000009329,ENSMUSP00000014743,ENSMUSP00000016640,ENSMUSP00000017590,ENSMUSP00000019064,ENSMUSP00000020301,ENSMUSP00000020970,ENSMUSP00000021011,ENSMUSP00000021607,ENSMUSP00000021796,ENSMUSP00000022368,ENSMUSP00000022612,ENSMUSP00000023732,ENSMUSP00000024791,ENSMUSP00000024866,ENSMUSP00000024988,ENSMUSP00000025181,…	Abca1,Acpp,Bdnf,C1qtnf1,C1rl,C1s1,C3,Casp1,Casp4,Ccl2,Ccl3,Ccl7,Ccl8,Cd14,Cd274,Cd38,Cfh,Csf1,Csf1r,Cxcl10,Cxcl16,Cxcl2,Dab2,Ddit4l,Depdc1b,Ecm1,Edn1,Enpp1,Ereg,Fam83d,Gbp5,Gpr39,H2-D1,H2-K1,H2-T23,Hmga1,Hpse,Igf1,Il15,Il4ra,Il6,Itga3,Itgb2,Lfng,Lgals3,Lgals9,Lgmn,Lif,Lrrc15,Mapkapk3,Mmp3,Naip2,Nod2,Npr1,Otop1,Oxct1,P2ry6,Pbk,Pdpn,Plau,Plcg2,Plek,Pmaip1,Podnl1,Postn,Ptger4,Ptpn22,Rsad2,Samhd1,Sip…
GO:0045087	innate immune response	36	534	1.22e-16	ENSMUSP00000000193,ENSMUSP00000001008,ENSMUSP00000009329,ENSMUSP00000014743,ENSMUSP00000019064,ENSMUSP00000020970,ENSMUSP00000021011,ENSMUSP00000021796,ENSMUSP00000023154,ENSMUSP00000024791,ENSMUSP00000024988,ENSMUSP00000025523,ENSMUSP00000027012,ENSMUSP00000027015,ENSMUSP00000029421,ENSMUSP00000029623,ENSMUSP00000029936,ENSMUSP00000031542,ENSMUSP00000032473,ENSMUSP00000042701,ENSMUSP00000042883,…	C1rl,C1s1,C3,Casp1,Casp4,Ccl2,Ccl3,Ccl7,Ccl8,Cd14,Cfh,Cldn1,Csf1,Csf1r,Cxcl16,Edn1,Gbp5,Ifit1,Ifit3,Iigp1,Lgals3,Naip2,Nod2,Oas2,Oasl2,Pstpip1,Ptx3,Rsad2,Samhd1,Spon2,Tec,Tlr2,Tlr6,Trem2,Trim30a,Unc93b1
GO:0002682	regulation of immune system process	50	1165	5.72e-16	ENSMUSP00000000193,ENSMUSP00000000299,ENSMUSP00000001008,ENSMUSP00000014743,ENSMUSP00000016640,ENSMUSP00000020301,ENSMUSP00000020970,ENSMUSP00000021011,ENSMUSP00000021607,ENSMUSP00000021796,ENSMUSP00000024791,ENSMUSP00000024988,ENSMUSP00000025181,ENSMUSP00000025523,ENSMUSP00000026845,ENSMUSP00000029433,ENSMUSP00000029623,ENSMUSP00000029936,ENSMUSP00000030964,ENSMUSP00000031324,ENSMUSP00000031587,…	C1rl,C1s1,C3,Ccl2,Ccl3,Ccl7,Cd14,Cd274,Cd38,Cfh,Csf1,Csf1r,Cxcl10,Cxcl2,Ecm1,Edn1,Ereg,Gbp5,H2-D1,H2-K1,H2-T23,Hoxa9,Igf1,Il15,Il4ra,Il6,Itgb2,Lgals3,Lgals9,Lgmn,Lif,Mapkapk3,Nod2,Otop1,Plcg2,Ptger4,Ptpn22,Rsad2,Samhd1,Spon2,Stat6,Tec,Thbs1,Tlr2,Tlr6,Trem2,Trim30a,Unc93b1,Ung,Vsir
GO:0042221	response to chemical	89	3532	8.31e-16	ENSMUSP00000000193,ENSMUSP00000000299,ENSMUSP00000001008,ENSMUSP00000001181,ENSMUSP00000001548,ENSMUSP00000009329,ENSMUSP00000014743,ENSMUSP00000015394,ENSMUSP00000016640,ENSMUSP00000018744,ENSMUSP00000018963,ENSMUSP00000019064,ENSMUSP00000020301,ENSMUSP00000021011,ENSMUSP00000021607,ENSMUSP00000021796,ENSMUSP00000022660,ENSMUSP00000023154,ENSMUSP00000023732,ENSMUSP00000023737,ENSMUSP00000024791,…	Abca1,Bdnf,Casp1,Casp4,Ccl2,Ccl3,Ccl7,Ccl8,Cd14,Cd274,Cd38,Cldn1,Col1a2,Col5a2,Col6a2,Csf1,Csf1r,Cxcl10,Cxcl16,Cxcl2,Cxcr6,Dab2,Dhh,Edn1,Enpp1,Ereg,Etv5,Fosl1,Gbp5,Gpr39,Hmgcs1,Hsd3b7,Ifi204,Ifit1,Ifit3,Igf1,Iigp1,Il15,Il4ra,Il6,Itga3,Itgb2,Laptm5,Lgals3,Lgals9,Lgmn,Loxl2,Lrrc15,Lsp1,Mapkapk3,Mme,Mmp13,Mmp19,Mmp3,Naip2,Nod2,Oas2,Otop1,Oxct1,P2ry6,Pappa,Pcolce,Plcg2,Podnl1,Postn,Ptger2,Ptger4,Ptgs…
GO:0070887	cellular response to chemical stimulus	70	2287	9.33e-16	ENSMUSP00000000193,ENSMUSP00000000299,ENSMUSP00000001008,ENSMUSP00000009329,ENSMUSP00000014743,ENSMUSP00000018744,ENSMUSP00000019064,ENSMUSP00000020301,ENSMUSP00000021011,ENSMUSP00000021607,ENSMUSP00000021796,ENSMUSP00000023154,ENSMUSP00000023732,ENSMUSP00000024791,ENSMUSP00000025523,ENSMUSP00000026845,ENSMUSP00000027012,ENSMUSP00000027015,ENSMUSP00000027581,ENSMUSP00000029400,ENSMUSP00000029433,…	Abca1,Casp1,Casp4,Ccl2,Ccl3,Ccl7,Ccl8,Cd14,Cldn1,Col1a2,Col5a2,Csf1,Csf1r,Cxcl10,Cxcl16,Cxcl2,Cxcr6,Dab2,Edn1,Enpp1,Ereg,Etv5,Gbp5,Gpr39,Hmgcs1,Hsd3b7,Ifi204,Ifit1,Ifit3,Igf1,Iigp1,Il15,Il4ra,Il6,Itgb2,Laptm5,Lgals3,Lgmn,Lrrc15,Mme,Mmp3,Naip2,Nod2,Oas2,Otop1,P2ry6,Pcolce,Podnl1,Postn,Ptger2,Ptger4,Ptgs1,Ptpn22,Pyhin1,Sgk1,Shmt1,Sipa1,Six1,Spon2,Stat6,Tcf7,Tead2,Tgfbr3,Thbs1,Tlr2,Tlr6,Tnfrsf9,Trem…
GO:0051239	regulation of multicellular organismal process	78	2858	3.28e-15	ENSMUSP00000000193,ENSMUSP00000000299,ENSMUSP00000001008,ENSMUSP00000001548,ENSMUSP00000014743,ENSMUSP00000015394,ENSMUSP00000016640,ENSMUSP00000017590,ENSMUSP00000020301,ENSMUSP00000020970,ENSMUSP00000021607,ENSMUSP00000021796,ENSMUSP00000022368,ENSMUSP00000022660,ENSMUSP00000023732,ENSMUSP00000024866,ENSMUSP00000024988,ENSMUSP00000025181,ENSMUSP00000025523,ENSMUSP00000026845,ENSMUSP00000027012,…	Acpp,Bdnf,C1qtnf1,C3,Casp1,Casp4,Ccl2,Ccl3,Cd14,Cd274,Cd38,Col5a2,Csf1,Csf1r,Cxcl10,Dab2,Ecm1,Edn1,Enpp1,Ereg,Etv5,Gbp5,Gpr39,H2-D1,H2-K1,H2-T23,Hoxa9,Hpse,Ifi204,Igf1,Igsf10,Il15,Il4ra,Il6,Irx5,Itga3,Itgb2,Lfng,Lgals3,Lgals9,Lgmn,Lif,Loxl2,Mmp13,Nod2,Oas2,Pdpn,Plau,Plcg2,Plek,Postn,Procr,Ptger4,Ptgs1,Ptpn22,Rsad2,Sgk1,Six1,Sphk1,Spon2,Stab1,Stat6,Sulf1,Tec,Tgfbr3,Thbs1,Thbs2,Tlr2,Tlr6,Tnfrsf9,Tn…
GO:0034097	response to cytokine	40	792	1.04e-14	ENSMUSP00000000193,ENSMUSP00000001008,ENSMUSP00000009329,ENSMUSP00000014743,ENSMUSP00000016640,ENSMUSP00000018744,ENSMUSP00000019064,ENSMUSP00000021011,ENSMUSP00000021796,ENSMUSP00000023154,ENSMUSP00000025523,ENSMUSP00000025850,ENSMUSP00000026845,ENSMUSP00000027015,ENSMUSP00000029400,ENSMUSP00000029623,ENSMUSP00000029936,ENSMUSP00000030808,ENSMUSP00000030964,ENSMUSP00000031324,ENSMUSP00000031731,…	Casp1,Ccl2,Ccl3,Ccl7,Ccl8,Cd14,Cd274,Cd38,Cldn1,Csf1,Csf1r,Cxcl10,Cxcl16,Cxcl2,Cxcr6,Edn1,Ereg,Fosl1,Gbp5,Ifi204,Ifit1,Ifit3,Iigp1,Il15,Il4ra,Il6,Laptm5,Lrrc15,Mapkapk3,Mme,Oas2,Pcolce,Podnl1,Postn,Pyhin1,Shmt1,Stat6,Tcf7,Tlr2,Tnfrsf9
GO:0071310	cellular response to organic substance	61	1858	1.04e-14	ENSMUSP00000000193,ENSMUSP00000001008,ENSMUSP00000009329,ENSMUSP00000014743,ENSMUSP00000018744,ENSMUSP00000019064,ENSMUSP00000020301,ENSMUSP00000021011,ENSMUSP00000021607,ENSMUSP00000021796,ENSMUSP00000023154,ENSMUSP00000023732,ENSMUSP00000024791,ENSMUSP00000025523,ENSMUSP00000026845,ENSMUSP00000027012,ENSMUSP00000027015,ENSMUSP00000029400,ENSMUSP00000029433,ENSMUSP00000029623,ENSMUSP00000029936,…	Abca1,Casp1,Casp4,Ccl2,Ccl3,Ccl7,Ccl8,Cd14,Cldn1,Col1a2,Col5a2,Csf1,Csf1r,Cxcl10,Cxcl16,Cxcl2,Cxcr6,Dab2,Edn1,Enpp1,Ereg,Gbp5,Hmgcs1,Ifi204,Ifit1,Ifit3,Igf1,Iigp1,Il15,Il4ra,Il6,Laptm5,Lgmn,Lrrc15,Mme,Mmp3,Nod2,Oas2,Otop1,P2ry6,Pcolce,Podnl1,Postn,Ptger2,Ptger4,Ptpn22,Pyhin1,Sgk1,Shmt1,Six1,Spon2,Stat6,Tcf7,Tead2,Tgfbr3,Tlr2,Tlr6,Tnfrsf9,Trem2,Vsir,Wnt10b
GO:0051240	positive regulation of multicellular organismal process	58	1695	1.14e-14	ENSMUSP00000000193,ENSMUSP00000000299,ENSMUSP00000001008,ENSMUSP00000001548,ENSMUSP00000014743,ENSMUSP00000015394,ENSMUSP00000016640,ENSMUSP00000017590,ENSMUSP00000020970,ENSMUSP00000021607,ENSMUSP00000021796,ENSMUSP00000022368,ENSMUSP00000022660,ENSMUSP00000023732,ENSMUSP00000024988,ENSMUSP00000025523,ENSMUSP00000026845,ENSMUSP00000027012,ENSMUSP00000027015,ENSMUSP00000029433,ENSMUSP00000029623,…	Bdnf,C1qtnf1,C3,Casp1,Casp4,Ccl2,Ccl3,Cd14,Cd274,Cd38,Csf1,Csf1r,Dab2,Ecm1,Edn1,Ereg,Etv5,Gbp5,H2-T23,Hpse,Ifi204,Igf1,Il15,Il4ra,Il6,Itga3,Itgb2,Lgals3,Lgals9,Lgmn,Lif,Loxl2,Mmp13,Nod2,Pdpn,Plau,Plcg2,Plek,Postn,Ptger4,Ptgs1,Ptpn22,Rsad2,Sgk1,Six1,Sphk1,Spon2,Stat6,Sulf1,Tgfbr3,Thbs1,Thbs2,Tlr2,Tlr6,Trim16,Unc93b1,Ung,Wnt10b
GO:1901700	response to oxygen-containing compound	53	1429	1.31e-14	ENSMUSP00000000193,ENSMUSP00000001008,ENSMUSP00000001181,ENSMUSP00000018744,ENSMUSP00000019064,ENSMUSP00000021011,ENSMUSP00000021607,ENSMUSP00000021796,ENSMUSP00000023154,ENSMUSP00000023732,ENSMUSP00000023737,ENSMUSP00000024791,ENSMUSP00000025850,ENSMUSP00000026411,ENSMUSP00000026845,ENSMUSP00000027012,ENSMUSP00000027015,ENSMUSP00000029433,ENSMUSP00000029623,ENSMUSP00000030010,ENSMUSP00000030808,…	Abca1,Casp1,Casp4,Ccl2,Ccl3,Ccl7,Cd14,Cd38,Cldn1,Col1a2,Col5a2,Col6a2,Cxcl10,Cxcl16,Cxcl2,Dhh,Edn1,Enpp1,Ereg,Fosl1,Hmgcs1,Igf1,Il15,Il6,Lgals9,Lgmn,Mapkapk3,Mmp19,Mmp3,Nod2,Otop1,Oxct1,P2ry6,Plcg2,Postn,Ptger2,Ptger4,Ptpn22,Sgk1,Shmt1,Sipa1,Six1,Spon2,Stat6,Tead2,Tgfbr3,Thbs1,Tlr2,Tlr6,Tnfrsf9,Trem2,Trim16,Wnt10b
GO:0001819	positive regulation of cytokine production	29	383	1.53e-14	ENSMUSP00000000193,ENSMUSP00000001008,ENSMUSP00000016640,ENSMUSP00000020970,ENSMUSP00000024988,ENSMUSP00000025523,ENSMUSP00000026845,ENSMUSP00000027012,ENSMUSP00000027015,ENSMUSP00000029433,ENSMUSP00000029623,ENSMUSP00000029936,ENSMUSP00000031324,ENSMUSP00000033004,ENSMUSP00000034148,ENSMUSP00000042701,ENSMUSP00000044072,ENSMUSP00000044903,ENSMUSP00000048736,ENSMUSP00000050538,ENSMUSP00000055542,…	C3,Casp1,Casp4,Ccl2,Ccl3,Cd14,Cd274,Csf1r,Ereg,Gbp5,H2-T23,Hpse,Il15,Il4ra,Il6,Lgals9,Nod2,Plcg2,Postn,Ptger4,Ptpn22,Rsad2,Spon2,Sulf1,Thbs1,Tlr2,Tlr6,Trim16,Unc93b1
GO:0050776	regulation of immune response	35	635	8.03e-14	ENSMUSP00000000299,ENSMUSP00000016640,ENSMUSP00000020301,ENSMUSP00000020970,ENSMUSP00000024988,ENSMUSP00000025181,ENSMUSP00000026845,ENSMUSP00000029433,ENSMUSP00000029623,ENSMUSP00000029936,ENSMUSP00000030964,ENSMUSP00000031324,ENSMUSP00000031587,ENSMUSP00000033004,ENSMUSP00000034148,ENSMUSP00000035194,ENSMUSP00000042701,ENSMUSP00000042883,ENSMUSP00000050538,ENSMUSP00000056669,ENSMUSP00000059717,…	C1rl,C1s1,C3,Cd14,Cd274,Cd38,Cfh,Ecm1,Ereg,Gbp5,H2-D1,H2-K1,H2-T23,Il15,Il4ra,Il6,Itgb2,Lgals3,Lgals9,Mapkapk3,Nod2,Otop1,Plcg2,Ptpn22,Rsad2,Samhd1,Spon2,Stat6,Tec,Tlr2,Tlr6,Trim30a,Unc93b1,Ung,Vsir
GO:0051716	cellular response to stimulus	105	5142	2.49e-13	ENSMUSP00000000193,ENSMUSP00000000299,ENSMUSP00000001008,ENSMUSP00000001548,ENSMUSP00000002360,ENSMUSP00000009329,ENSMUSP00000014743,ENSMUSP00000016640,ENSMUSP00000018744,ENSMUSP00000018963,ENSMUSP00000019064,ENSMUSP00000020301,ENSMUSP00000021011,ENSMUSP00000021607,ENSMUSP00000021796,ENSMUSP00000022612,ENSMUSP00000023154,ENSMUSP00000023732,ENSMUSP00000023737,ENSMUSP00000024791,ENSMUSP00000025399,…	Abca1,Angptl4,Bdnf,Casp1,Casp4,Ccl2,Ccl3,Ccl7,Ccl8,Cd14,Cd274,Cd38,Cd53,Cldn1,Col1a2,Col5a2,Csf1,Csf1r,Cxcl10,Cxcl16,Cxcl2,Cxcr6,Dab2,Depdc1b,Dhh,Ecm1,Edn1,Enpp1,Ereg,Etv5,Fosl1,Fyb,Gbp5,Gpr39,Hmga1,Hmgcs1,Hsd3b7,Ifi204,Ifit1,Ifit3,Igf1,Iigp1,Il15,Il4ra,Il6,Impa2,Itga3,Itgb2,Kif22,Laptm5,Lgals3,Lgals9,Lgmn,Lif,Lrrc15,Lsp1,Mapkapk3,Mme,Mmp3,Naip2,Nod2,Npr1,Oas2,Otop1,P2ry6,Pbk,Pcolce,Pdpn,Plcg2,Pl…
GO:1903532	positive regulation of secretion by cell	29	436	3.27e-13	ENSMUSP00000000299,ENSMUSP00000001008,ENSMUSP00000015394,ENSMUSP00000016640,ENSMUSP00000017590,ENSMUSP00000021796,ENSMUSP00000025523,ENSMUSP00000026845,ENSMUSP00000027012,ENSMUSP00000027015,ENSMUSP00000027581,ENSMUSP00000029433,ENSMUSP00000029623,ENSMUSP00000030964,ENSMUSP00000033004,ENSMUSP00000048736,ENSMUSP00000050538,ENSMUSP00000055542,ENSMUSP00000056668,ENSMUSP00000056669,ENSMUSP00000067066,…	C1qtnf1,Casp1,Casp4,Ccl3,Cd14,Cd274,Cd38,Csf1r,Dab2,Edn1,Gpr39,H2-T23,Igf1,Il4ra,Il6,Itgb2,Lgals3,Lgals9,Lif,Mmp13,Nod2,Oxct1,Postn,Ptger4,Ptpn22,Sphk1,Tlr2,Trim16,Unc93b1
GO:0050778	positive regulation of immune response	29	438	3.53e-13	ENSMUSP00000000299,ENSMUSP00000016640,ENSMUSP00000020970,ENSMUSP00000024988,ENSMUSP00000025181,ENSMUSP00000026845,ENSMUSP00000029433,ENSMUSP00000029623,ENSMUSP00000029936,ENSMUSP00000030964,ENSMUSP00000031324,ENSMUSP00000031587,ENSMUSP00000033004,ENSMUSP00000034148,ENSMUSP00000035194,ENSMUSP00000042701,ENSMUSP00000042883,ENSMUSP00000050538,ENSMUSP00000056669,ENSMUSP00000062096,ENSMUSP00000071836,…	C1rl,C1s1,C3,Cd14,Cd274,Cd38,Cfh,Ereg,Gbp5,H2-D1,H2-K1,H2-T23,Il15,Il4ra,Il6,Itgb2,Lgals9,Mapkapk3,Nod2,Plcg2,Ptpn22,Rsad2,Spon2,Stat6,Tec,Tlr2,Tlr6,Unc93b1,Ung
GO:0001817	regulation of cytokine production	33	592	3.83e-13	ENSMUSP00000000193,ENSMUSP00000001008,ENSMUSP00000016640,ENSMUSP00000020301,ENSMUSP00000020970,ENSMUSP00000024988,ENSMUSP00000025523,ENSMUSP00000026845,ENSMUSP00000027012,ENSMUSP00000027015,ENSMUSP00000029433,ENSMUSP00000029623,ENSMUSP00000029936,ENSMUSP00000030808,ENSMUSP00000031324,ENSMUSP00000033004,ENSMUSP00000034148,ENSMUSP00000042701,ENSMUSP00000044072,ENSMUSP00000044903,ENSMUSP00000048736,…	C3,Casp1,Casp4,Ccl2,Ccl3,Cd14,Cd274,Csf1r,Ereg,Gbp5,H2-T23,Hpse,Il15,Il4ra,Il6,Lgals9,Nod2,Plcg2,Postn,Ptger4,Ptpn22,Rsad2,Sphk1,Spon2,Sulf1,Thbs1,Tlr2,Tlr6,Tnfrsf9,Trim16,Trim30a,Unc93b1,Vsir
GO:0006954	inflammatory response	29	454	7.87e-13	ENSMUSP00000000193,ENSMUSP00000000299,ENSMUSP00000001008,ENSMUSP00000009329,ENSMUSP00000014743,ENSMUSP00000021011,ENSMUSP00000024988,ENSMUSP00000025523,ENSMUSP00000026845,ENSMUSP00000027012,ENSMUSP00000027015,ENSMUSP00000029623,ENSMUSP00000029936,ENSMUSP00000030808,ENSMUSP00000033004,ENSMUSP00000034148,ENSMUSP00000044903,ENSMUSP00000046199,ENSMUSP00000047646,ENSMUSP00000050538,ENSMUSP00000055823,…	C3,Casp1,Casp4,Ccl2,Ccl3,Ccl7,Ccl8,Cd14,Csf1,Csf1r,Cxcl10,Cxcl2,Cxcr6,Ecm1,Gbp5,Il15,Il4ra,Il6,Itgb2,Naip2,Nod2,Pstpip1,Ptgs1,Sphk1,Stab1,Thbs1,Tlr2,Tlr6,Tnfrsf9
GO:1901701	cellular response to oxygen-containing compound	39	870	7.87e-13	ENSMUSP00000000193,ENSMUSP00000001008,ENSMUSP00000018744,ENSMUSP00000019064,ENSMUSP00000021011,ENSMUSP00000021607,ENSMUSP00000021796,ENSMUSP00000023154,ENSMUSP00000023732,ENSMUSP00000024791,ENSMUSP00000026845,ENSMUSP00000027012,ENSMUSP00000027015,ENSMUSP00000029433,ENSMUSP00000029623,ENSMUSP00000030010,ENSMUSP00000031668,ENSMUSP00000034148,ENSMUSP00000034497,ENSMUSP00000038483,ENSMUSP00000042701,…	Abca1,Casp1,Casp4,Ccl2,Ccl3,Ccl7,Cd14,Cldn1,Col1a2,Col5a2,Cxcl10,Cxcl16,Cxcl2,Edn1,Enpp1,Hmgcs1,Igf1,Il15,Il6,Lgmn,Mmp3,Nod2,Otop1,P2ry6,Ptger2,Ptger4,Ptpn22,Sgk1,Shmt1,Sipa1,Six1,Spon2,Stat6,Tead2,Thbs1,Tlr2,Tlr6,Trem2,Wnt10b
GO:0071345	cellular response to cytokine stimulus	34	676	2.13e-12	ENSMUSP00000000193,ENSMUSP00000001008,ENSMUSP00000009329,ENSMUSP00000014743,ENSMUSP00000018744,ENSMUSP00000021011,ENSMUSP00000021796,ENSMUSP00000023154,ENSMUSP00000025523,ENSMUSP00000026845,ENSMUSP00000027015,ENSMUSP00000029400,ENSMUSP00000029623,ENSMUSP00000029936,ENSMUSP00000030808,ENSMUSP00000031324,ENSMUSP00000031731,ENSMUSP00000032473,ENSMUSP00000033004,ENSMUSP00000034148,ENSMUSP00000047646,…	Casp1,Ccl2,Ccl3,Ccl7,Ccl8,Cldn1,Csf1,Csf1r,Cxcl10,Cxcl2,Cxcr6,Edn1,Ereg,Gbp5,Ifi204,Ifit1,Ifit3,Iigp1,Il15,Il4ra,Il6,Laptm5,Lrrc15,Mme,Oas2,Pcolce,Podnl1,Postn,Pyhin1,Shmt1,Stat6,Tcf7,Tlr2,Tnfrsf9
GO:0042127	regulation of cell population proliferation	52	1594	2.93e-12	ENSMUSP00000000193,ENSMUSP00000014743,ENSMUSP00000016640,ENSMUSP00000020301,ENSMUSP00000021607,ENSMUSP00000021796,ENSMUSP00000022368,ENSMUSP00000023732,ENSMUSP00000024866,ENSMUSP00000025399,ENSMUSP00000025523,ENSMUSP00000025850,ENSMUSP00000026845,ENSMUSP00000029433,ENSMUSP00000029540,ENSMUSP00000029623,ENSMUSP00000030317,ENSMUSP00000030808,ENSMUSP00000030964,ENSMUSP00000031224,ENSMUSP00000031324,…	Bdnf,Ccl2,Cd274,Cd38,Csf1,Csf1r,Cxcl10,Cxcl2,Dab2,Ecm1,Edn1,Ereg,Etv5,Fosl1,H2-T23,Hmga1,Hpse,Ifit3,Igf1,Il15,Il4ra,Il6,Lgals3,Lgals9,Lgmn,Lif,Nod2,Npr1,P2ry6,Pdpn,Plau,Pmaip1,Ptger2,Ptger4,Ptgs1,Ptpn22,Six1,Sphk1,Stat6,Sulf1,Tcf7,Tec,Tgfbr3,Tgm2,Thbs1,Tlr2,Tnfrsf9,Tnn,Tspyl5,Vsir,Wnt10b,Xdh
GO:0051704	multi-organism process	56	1840	3.79e-12	ENSMUSP00000000193,ENSMUSP00000001008,ENSMUSP00000001548,ENSMUSP00000019064,ENSMUSP00000020970,ENSMUSP00000021796,ENSMUSP00000023154,ENSMUSP00000023737,ENSMUSP00000024791,ENSMUSP00000024988,ENSMUSP00000025181,ENSMUSP00000025850,ENSMUSP00000026411,ENSMUSP00000026845,ENSMUSP00000027015,ENSMUSP00000029421,ENSMUSP00000029433,ENSMUSP00000029623,ENSMUSP00000029671,ENSMUSP00000029936,ENSMUSP00000030010,…	Abca1,C3,Casp1,Ccdc80,Ccl2,Ccl3,Cd14,Cd38,Cldn1,Cxcl10,Cxcl16,Cxcl2,Dhh,Edn1,Ereg,Etv5,Fosl1,Gbp5,H2-K1,H2-T23,Hmga1,Hoxa9,Ifi204,Ifi44,Ifit1,Ifit3,Iigp1,Il4ra,Il6,Itga3,Lgals9,Lif,Lrrc15,Mapkapk3,Mmp19,Naip2,Nod2,Oas2,Oasl2,Pappa,Plcg2,Ptger2,Ptger4,Ptpn22,Ptx3,Rai14,Rsad2,Samhd1,Spon2,Stab1,Tlr2,Tlr6,Tnfrsf9,Trem2,Trim30a,Unc93b1
GO:0002793	positive regulation of peptide secretion	23	301	1.56e-11	ENSMUSP00000001008,ENSMUSP00000015394,ENSMUSP00000016640,ENSMUSP00000025523,ENSMUSP00000026845,ENSMUSP00000027012,ENSMUSP00000027015,ENSMUSP00000027581,ENSMUSP00000029433,ENSMUSP00000029623,ENSMUSP00000030964,ENSMUSP00000033004,ENSMUSP00000048736,ENSMUSP00000050538,ENSMUSP00000055542,ENSMUSP00000056668,ENSMUSP00000056669,ENSMUSP00000067066,ENSMUSP00000072773,ENSMUSP00000099739,ENSMUSP00000103903,…	Casp1,Casp4,Ccl3,Cd14,Cd274,Cd38,Csf1r,Gpr39,H2-T23,Igf1,Il4ra,Il6,Lgals9,Lif,Mmp13,Nod2,Oxct1,Postn,Ptger4,Ptpn22,Tlr2,Trim16,Unc93b1
GO:0050714	positive regulation of protein secretion	22	271	1.7e-11	ENSMUSP00000001008,ENSMUSP00000015394,ENSMUSP00000016640,ENSMUSP00000025523,ENSMUSP00000026845,ENSMUSP00000027012,ENSMUSP00000027015,ENSMUSP00000027581,ENSMUSP00000029433,ENSMUSP00000029623,ENSMUSP00000030964,ENSMUSP00000033004,ENSMUSP00000048736,ENSMUSP00000050538,ENSMUSP00000055542,ENSMUSP00000056668,ENSMUSP00000056669,ENSMUSP00000072773,ENSMUSP00000099739,ENSMUSP00000103903,ENSMUSP00000106318,…	Casp1,Casp4,Ccl3,Cd14,Cd274,Cd38,Csf1r,Gpr39,H2-T23,Igf1,Il4ra,Il6,Lgals9,Mmp13,Nod2,Oxct1,Postn,Ptger4,Ptpn22,Tlr2,Trim16,Unc93b1
GO:0002237	response to molecule of bacterial origin	23	315	3.59e-11	ENSMUSP00000000193,ENSMUSP00000001008,ENSMUSP00000019064,ENSMUSP00000021796,ENSMUSP00000023154,ENSMUSP00000024791,ENSMUSP00000026845,ENSMUSP00000027015,ENSMUSP00000029433,ENSMUSP00000029623,ENSMUSP00000030010,ENSMUSP00000030808,ENSMUSP00000035194,ENSMUSP00000038483,ENSMUSP00000042701,ENSMUSP00000047646,ENSMUSP00000048736,ENSMUSP00000050538,ENSMUSP00000056669,ENSMUSP00000062096,ENSMUSP00000074885,…	Abca1,Casp1,Ccl2,Ccl3,Cd14,Cldn1,Cxcl10,Cxcl16,Cxcl2,Edn1,Il6,Lgals9,Mapkapk3,Nod2,Plcg2,Ptger2,Ptger4,Ptpn22,Spon2,Tlr2,Tlr6,Tnfrsf9,Trem2
GO:0009967	positive regulation of signal transduction	47	1433	4.97e-11	ENSMUSP00000000193,ENSMUSP00000001008,ENSMUSP00000009329,ENSMUSP00000014743,ENSMUSP00000017590,ENSMUSP00000020301,ENSMUSP00000020970,ENSMUSP00000021011,ENSMUSP00000021796,ENSMUSP00000023732,ENSMUSP00000024791,ENSMUSP00000024866,ENSMUSP00000024988,ENSMUSP00000025399,ENSMUSP00000025523,ENSMUSP00000026845,ENSMUSP00000027012,ENSMUSP00000027015,ENSMUSP00000027581,ENSMUSP00000029433,ENSMUSP00000029540,…	Acpp,Bdnf,C1qtnf1,C3,Casp1,Casp4,Ccl2,Ccl3,Ccl7,Ccl8,Cd14,Csf1,Csf1r,Cxcl10,Dab2,Depdc1b,Edn1,Ereg,Gpr39,Hpse,Igf1,Il15,Il6,Lfng,Lgals9,Lif,Naip2,Nod2,Npr1,P2ry6,Pmaip1,Ptger4,Ptpn22,Rsad2,Sphk1,Sulf1,Tgfbr3,Tgm2,Thbs1,Tlr2,Tlr6,Trem2,Trim16,Tspyl5,Vsir,Wnt10b,Xdh
GO:0048518	positive regulation of biological process	102	5340	5.01e-11	ENSMUSP00000000193,ENSMUSP00000000299,ENSMUSP00000001008,ENSMUSP00000001548,ENSMUSP00000002360,ENSMUSP00000009329,ENSMUSP00000014743,ENSMUSP00000015394,ENSMUSP00000016640,ENSMUSP00000017590,ENSMUSP00000019064,ENSMUSP00000020301,ENSMUSP00000020970,ENSMUSP00000021011,ENSMUSP00000021607,ENSMUSP00000021796,ENSMUSP00000022368,ENSMUSP00000022660,ENSMUSP00000023154,ENSMUSP00000023732,ENSMUSP00000024791,…	Abca1,Acpp,Angptl4,Bdnf,C1qtnf1,C1rl,C1s1,C3,Casp1,Casp4,Ccdc80,Ccl2,Ccl3,Ccl7,Ccl8,Cd14,Cd274,Cd38,Cd53,Cfh,Cldn1,Csf1,Csf1r,Cxcl10,Cxcl16,Cxcl2,Dab2,Depdc1b,Ecm1,Edn1,Ereg,Etv5,Fam83d,Fosl1,Gbp5,Gpr39,H2-D1,H2-K1,H2-T23,Hmga1,Hoxa9,Hpse,Ifi204,Igf1,Il15,Il4ra,Il6,Itga3,Itgb2,Lfng,Lgals3,Lgals9,Lgmn,Lif,Loxl2,Lrrc15,Mapkapk3,Medag,Meox1,Mmp13,Mmp3,Naip2,Nod2,Npr1,Oxct1,P2ry6,Pcolce,Pdpn,Plau,Plc…
GO:0009966	regulation of signal transduction	69	2823	5.04e-11	ENSMUSP00000000193,ENSMUSP00000001008,ENSMUSP00000001548,ENSMUSP00000009329,ENSMUSP00000014743,ENSMUSP00000017590,ENSMUSP00000019064,ENSMUSP00000020301,ENSMUSP00000020970,ENSMUSP00000021011,ENSMUSP00000021607,ENSMUSP00000021796,ENSMUSP00000022368,ENSMUSP00000022612,ENSMUSP00000023732,ENSMUSP00000024791,ENSMUSP00000024866,ENSMUSP00000024988,ENSMUSP00000025399,ENSMUSP00000025523,ENSMUSP00000026845,…	Abca1,Acpp,Bdnf,C1qtnf1,C3,Casp1,Casp4,Ccl2,Ccl3,Ccl7,Ccl8,Cd14,Csf1,Csf1r,Cxcl10,Cxcl16,Cxcl2,Dab2,Ddit4l,Depdc1b,Ecm1,Edn1,Enpp1,Ereg,Fam83d,Gpr39,Hpse,Igf1,Il15,Il6,Itga3,Lfng,Lgals3,Lgals9,Lgmn,Lif,Lrrc15,Mmp3,Naip2,Nod2,Npr1,Otop1,P2ry6,Pbk,Plau,Plek,Pmaip1,Podnl1,Postn,Ptger4,Ptpn22,Rsad2,Sipa1,Sphk1,Sulf1,Tgfbr3,Tgm2,Thbs1,Tlr2,Tlr6,Tnn,Traf1,Trem2,Trim16,Trim30a,Tspyl5,Vsir,Wnt10b,Xdh
GO:0010647	positive regulation of cell communication	50	1608	5.04e-11	ENSMUSP00000000193,ENSMUSP00000001008,ENSMUSP00000009329,ENSMUSP00000014743,ENSMUSP00000017590,ENSMUSP00000020301,ENSMUSP00000020970,ENSMUSP00000021011,ENSMUSP00000021607,ENSMUSP00000021796,ENSMUSP00000023732,ENSMUSP00000024791,ENSMUSP00000024866,ENSMUSP00000024988,ENSMUSP00000025399,ENSMUSP00000025523,ENSMUSP00000026845,ENSMUSP00000027012,ENSMUSP00000027015,ENSMUSP00000027581,ENSMUSP00000029433,…	Acpp,Bdnf,C1qtnf1,C3,Casp1,Casp4,Ccl2,Ccl3,Ccl7,Ccl8,Cd14,Cd38,Csf1,Csf1r,Cxcl10,Dab2,Depdc1b,Edn1,Ereg,Gpr39,Hpse,Igf1,Il15,Il6,Lfng,Lgals9,Lgmn,Lif,Naip2,Nod2,Npr1,Oxct1,P2ry6,Pmaip1,Ptger4,Ptpn22,Rsad2,Sphk1,Sulf1,Tgfbr3,Tgm2,Thbs1,Tlr2,Tlr6,Trem2,Trim16,Tspyl5,Vsir,Wnt10b,Xdh
GO:0023056	positive regulation of signaling	50	1615	5.63e-11	ENSMUSP00000000193,ENSMUSP00000001008,ENSMUSP00000009329,ENSMUSP00000014743,ENSMUSP00000017590,ENSMUSP00000020301,ENSMUSP00000020970,ENSMUSP00000021011,ENSMUSP00000021607,ENSMUSP00000021796,ENSMUSP00000023732,ENSMUSP00000024791,ENSMUSP00000024866,ENSMUSP00000024988,ENSMUSP00000025399,ENSMUSP00000025523,ENSMUSP00000026845,ENSMUSP00000027012,ENSMUSP00000027015,ENSMUSP00000027581,ENSMUSP00000029433,…	Acpp,Bdnf,C1qtnf1,C3,Casp1,Casp4,Ccl2,Ccl3,Ccl7,Ccl8,Cd14,Cd38,Csf1,Csf1r,Cxcl10,Dab2,Depdc1b,Edn1,Ereg,Gpr39,Hpse,Igf1,Il15,Il6,Lfng,Lgals9,Lgmn,Lif,Naip2,Nod2,Npr1,Oxct1,P2ry6,Pmaip1,Ptger4,Ptpn22,Rsad2,Sphk1,Sulf1,Tgfbr3,Tgm2,Thbs1,Tlr2,Tlr6,Trem2,Trim16,Tspyl5,Vsir,Wnt10b,Xdh
GO:0010646	regulation of cell communication	73	3130	7.24e-11	ENSMUSP00000000193,ENSMUSP00000001008,ENSMUSP00000001548,ENSMUSP00000009329,ENSMUSP00000014743,ENSMUSP00000017590,ENSMUSP00000019064,ENSMUSP00000020301,ENSMUSP00000020970,ENSMUSP00000021011,ENSMUSP00000021607,ENSMUSP00000021796,ENSMUSP00000022368,ENSMUSP00000022612,ENSMUSP00000023732,ENSMUSP00000024791,ENSMUSP00000024866,ENSMUSP00000024988,ENSMUSP00000025399,ENSMUSP00000025523,ENSMUSP00000025818,…	Abca1,Acpp,Bdnf,C1qtnf1,C3,Casp1,Casp4,Ccl2,Ccl3,Ccl7,Ccl8,Cd14,Cd38,Csf1,Csf1r,Cxcl10,Cxcl16,Cxcl2,Dab2,Ddit4l,Depdc1b,Ecm1,Edn1,Enpp1,Ereg,Fam83d,Gpr39,Hpse,Igf1,Il15,Il6,Itga3,Lfng,Lgals3,Lgals9,Lgmn,Lif,Lrrc15,Mmp3,Naip2,Nod2,Npr1,Otop1,Oxct1,P2ry6,Pbk,Plau,Plek,Pmaip1,Podnl1,Postn,Ptger4,Ptgs1,Ptpn22,Rin1,Rsad2,Sipa1,Sphk1,Sulf1,Tgfbr3,Tgm2,Thbs1,Tlr2,Tlr6,Tnn,Traf1,Trem2,Trim16,Trim30a,Tspy…
GO:1903530	regulation of secretion by cell	33	733	7.4e-11	ENSMUSP00000000299,ENSMUSP00000001008,ENSMUSP00000015394,ENSMUSP00000016640,ENSMUSP00000017590,ENSMUSP00000020970,ENSMUSP00000021796,ENSMUSP00000025523,ENSMUSP00000026845,ENSMUSP00000027012,ENSMUSP00000027015,ENSMUSP00000027581,ENSMUSP00000029433,ENSMUSP00000029623,ENSMUSP00000030808,ENSMUSP00000030964,ENSMUSP00000033004,ENSMUSP00000048736,ENSMUSP00000050538,ENSMUSP00000055542,ENSMUSP00000056668,…	C1qtnf1,Casp1,Casp4,Ccl3,Cd14,Cd274,Cd38,Csf1r,Dab2,Edn1,Gpr39,H2-T23,Igf1,Il4ra,Il6,Itgb2,Lgals3,Lgals9,Lif,Mmp13,Nod2,Oxct1,Postn,Ptger4,Ptgs1,Ptpn22,Rsad2,Sphk1,Tlr2,Tlr6,Tnfrsf9,Trim16,Unc93b1
GO:0023051	regulation of signaling	73	3150	9.45e-11	ENSMUSP00000000193,ENSMUSP00000001008,ENSMUSP00000001548,ENSMUSP00000009329,ENSMUSP00000014743,ENSMUSP00000017590,ENSMUSP00000019064,ENSMUSP00000020301,ENSMUSP00000020970,ENSMUSP00000021011,ENSMUSP00000021607,ENSMUSP00000021796,ENSMUSP00000022368,ENSMUSP00000022612,ENSMUSP00000023732,ENSMUSP00000024791,ENSMUSP00000024866,ENSMUSP00000024988,ENSMUSP00000025399,ENSMUSP00000025523,ENSMUSP00000025818,…	Abca1,Acpp,Bdnf,C1qtnf1,C3,Casp1,Casp4,Ccl2,Ccl3,Ccl7,Ccl8,Cd14,Cd38,Csf1,Csf1r,Cxcl10,Cxcl16,Cxcl2,Dab2,Ddit4l,Depdc1b,Ecm1,Edn1,Enpp1,Ereg,Fam83d,Gpr39,Hpse,Igf1,Il15,Il6,Itga3,Lfng,Lgals3,Lgals9,Lgmn,Lif,Lrrc15,Mmp3,Naip2,Nod2,Npr1,Otop1,Oxct1,P2ry6,Pbk,Plau,Plek,Pmaip1,Podnl1,Postn,Ptger4,Ptgs1,Ptpn22,Rin1,Rsad2,Sipa1,Sphk1,Sulf1,Tgfbr3,Tgm2,Thbs1,Tlr2,Tlr6,Tnn,Traf1,Trem2,Trim16,Trim30a,Tspy…
GO:0051046	regulation of secretion	34	789	9.92e-11	ENSMUSP00000000299,ENSMUSP00000001008,ENSMUSP00000015394,ENSMUSP00000016640,ENSMUSP00000017590,ENSMUSP00000020970,ENSMUSP00000021796,ENSMUSP00000025523,ENSMUSP00000026845,ENSMUSP00000027012,ENSMUSP00000027015,ENSMUSP00000027581,ENSMUSP00000029433,ENSMUSP00000029623,ENSMUSP00000030808,ENSMUSP00000030964,ENSMUSP00000033004,ENSMUSP00000048736,ENSMUSP00000050538,ENSMUSP00000055542,ENSMUSP00000056668,…	C1qtnf1,Casp1,Casp4,Ccl3,Cd14,Cd274,Cd38,Csf1r,Dab2,Edn1,Gpr39,H2-T23,Igf1,Il4ra,Il6,Itgb2,Lgals3,Lgals9,Lif,Mmp13,Nod2,Oas2,Oxct1,Postn,Ptger4,Ptgs1,Ptpn22,Rsad2,Sphk1,Tlr2,Tlr6,Tnfrsf9,Trim16,Unc93b1
GO:0050707	regulation of cytokine secretion	18	181	1e-10	ENSMUSP00000001008,ENSMUSP00000016640,ENSMUSP00000025523,ENSMUSP00000026845,ENSMUSP00000027012,ENSMUSP00000027015,ENSMUSP00000029433,ENSMUSP00000029623,ENSMUSP00000030808,ENSMUSP00000033004,ENSMUSP00000048736,ENSMUSP00000050538,ENSMUSP00000055542,ENSMUSP00000056669,ENSMUSP00000062096,ENSMUSP00000072773,ENSMUSP00000103903,ENSMUSP00000124272	Casp1,Casp4,Ccl3,Cd14,Cd274,Csf1r,Il4ra,Il6,Lgals9,Nod2,Postn,Ptger4,Ptpn22,Tlr2,Tlr6,Tnfrsf9,Trim16,Unc93b1
GO:0033993	response to lipid	34	825	3.11e-10	ENSMUSP00000000193,ENSMUSP00000001008,ENSMUSP00000019064,ENSMUSP00000021796,ENSMUSP00000023154,ENSMUSP00000023737,ENSMUSP00000024791,ENSMUSP00000025850,ENSMUSP00000026845,ENSMUSP00000027015,ENSMUSP00000029433,ENSMUSP00000029623,ENSMUSP00000030010,ENSMUSP00000030808,ENSMUSP00000030964,ENSMUSP00000031224,ENSMUSP00000034148,ENSMUSP00000035194,ENSMUSP00000038483,ENSMUSP00000042701,ENSMUSP00000047646,…	Abca1,Casp1,Ccl2,Ccl3,Cd14,Cd38,Cldn1,Cxcl10,Cxcl16,Cxcl2,Dab2,Dhh,Edn1,Fosl1,Hmgcs1,Il15,Il6,Lgals9,Mapkapk3,Nod2,P2ry6,Pappa,Plcg2,Postn,Ptger2,Ptger4,Ptpn22,Sgk1,Spon2,Tead2,Tgfbr3,Tlr2,Tnfrsf9,Trem2
GO:0002252	immune effector process	24	395	3.28e-10	ENSMUSP00000001008,ENSMUSP00000020970,ENSMUSP00000024988,ENSMUSP00000026845,ENSMUSP00000029421,ENSMUSP00000029936,ENSMUSP00000031542,ENSMUSP00000031555,ENSMUSP00000033004,ENSMUSP00000042701,ENSMUSP00000042883,ENSMUSP00000047646,ENSMUSP00000048736,ENSMUSP00000050538,ENSMUSP00000059717,ENSMUSP00000060082,ENSMUSP00000076189,ENSMUSP00000079991,ENSMUSP00000089708,ENSMUSP00000099888,ENSMUSP00000099889,…	C1rl,C1s1,C3,Ccl3,Cfh,Cxcl10,Gbp5,Ifit1,Ifit3,Il4ra,Il6,Lfng,Nod2,Oas2,Oasl2,Plcg2,Ptger4,Ptx3,Rsad2,Samhd1,Spon2,Stat6,Trim30a,Unc93b1
GO:0050793	regulation of developmental process	62	2475	3.54e-10	ENSMUSP00000000193,ENSMUSP00000000299,ENSMUSP00000000924,ENSMUSP00000001008,ENSMUSP00000001548,ENSMUSP00000009329,ENSMUSP00000014743,ENSMUSP00000016640,ENSMUSP00000020301,ENSMUSP00000021011,ENSMUSP00000021607,ENSMUSP00000021796,ENSMUSP00000022368,ENSMUSP00000022660,ENSMUSP00000023732,ENSMUSP00000024866,ENSMUSP00000024988,ENSMUSP00000025181,ENSMUSP00000025523,ENSMUSP00000026845,ENSMUSP00000029623,…	Bdnf,C3,Ccl2,Ccl3,Ccl7,Ccl8,Cd274,Cd38,Cd53,Col5a2,Csf1,Csf1r,Cxcl10,Dab2,Ecm1,Edn1,Enpp1,Ereg,Etv5,H2-D1,H2-K1,Hmga1,Hoxa9,Hpse,Ifi204,Igf1,Igsf10,Il15,Il4ra,Il6,Itga3,Itgb2,Lfng,Lgals3,Lgals9,Lgmn,Lif,Loxl2,Medag,Mmp11,Oas2,Pdpn,Plau,Postn,Ptger4,Sgk1,Six1,Sphk1,Stab1,Stat6,Sulf1,Tead2,Tgfbr3,Thbs1,Thbs2,Tlr2,Tnn,Trim16,Ung,Vsir,Wnt10b,Xdh
GO:0051241	negative regulation of multicellular organismal process	41	1191	3.54e-10	ENSMUSP00000000193,ENSMUSP00000001008,ENSMUSP00000016640,ENSMUSP00000017590,ENSMUSP00000020301,ENSMUSP00000021607,ENSMUSP00000022368,ENSMUSP00000022660,ENSMUSP00000024866,ENSMUSP00000025181,ENSMUSP00000026845,ENSMUSP00000027581,ENSMUSP00000029140,ENSMUSP00000029433,ENSMUSP00000029623,ENSMUSP00000030808,ENSMUSP00000030964,ENSMUSP00000031224,ENSMUSP00000031555,ENSMUSP00000033004,ENSMUSP00000039452,…	Bdnf,C1qtnf1,Ccl2,Ccl3,Cd274,Cd38,Col5a2,Cxcl10,Dab2,Ecm1,Enpp1,Gpr39,H2-D1,H2-K1,Hoxa9,Igf1,Il4ra,Il6,Lfng,Lgals9,Lgmn,Lif,Loxl2,Nod2,Plau,Procr,Ptger4,Ptpn22,Six1,Stab1,Sulf1,Tgfbr3,Thbs1,Thbs2,Tlr2,Tlr6,Tnfrsf9,Tnn,Trim30a,Vsir,Xdh
GO:0002791	regulation of peptide secretion	26	479	4.09e-10	ENSMUSP00000001008,ENSMUSP00000015394,ENSMUSP00000016640,ENSMUSP00000020970,ENSMUSP00000025523,ENSMUSP00000026845,ENSMUSP00000027012,ENSMUSP00000027015,ENSMUSP00000027581,ENSMUSP00000029433,ENSMUSP00000029623,ENSMUSP00000030808,ENSMUSP00000030964,ENSMUSP00000033004,ENSMUSP00000048736,ENSMUSP00000050538,ENSMUSP00000055542,ENSMUSP00000056668,ENSMUSP00000056669,ENSMUSP00000062096,ENSMUSP00000067066,…	Casp1,Casp4,Ccl3,Cd14,Cd274,Cd38,Csf1r,Gpr39,H2-T23,Igf1,Il4ra,Il6,Lgals9,Lif,Mmp13,Nod2,Oxct1,Postn,Ptger4,Ptpn22,Rsad2,Tlr2,Tlr6,Tnfrsf9,Trim16,Unc93b1
GO:0050708	regulation of protein secretion	25	439	4.09e-10	ENSMUSP00000001008,ENSMUSP00000015394,ENSMUSP00000016640,ENSMUSP00000020970,ENSMUSP00000025523,ENSMUSP00000026845,ENSMUSP00000027012,ENSMUSP00000027015,ENSMUSP00000027581,ENSMUSP00000029433,ENSMUSP00000029623,ENSMUSP00000030808,ENSMUSP00000030964,ENSMUSP00000033004,ENSMUSP00000048736,ENSMUSP00000050538,ENSMUSP00000055542,ENSMUSP00000056668,ENSMUSP00000056669,ENSMUSP00000062096,ENSMUSP00000072773,…	Casp1,Casp4,Ccl3,Cd14,Cd274,Cd38,Csf1r,Gpr39,H2-T23,Igf1,Il4ra,Il6,Lgals9,Mmp13,Nod2,Oxct1,Postn,Ptger4,Ptpn22,Rsad2,Tlr2,Tlr6,Tnfrsf9,Trim16,Unc93b1
GO:0051050	positive regulation of transport	37	987	4.09e-10	ENSMUSP00000000193,ENSMUSP00000000299,ENSMUSP00000001008,ENSMUSP00000015394,ENSMUSP00000016640,ENSMUSP00000017590,ENSMUSP00000021796,ENSMUSP00000024988,ENSMUSP00000025399,ENSMUSP00000025523,ENSMUSP00000026845,ENSMUSP00000027012,ENSMUSP00000027015,ENSMUSP00000027581,ENSMUSP00000029421,ENSMUSP00000029433,ENSMUSP00000029623,ENSMUSP00000030010,ENSMUSP00000030964,ENSMUSP00000033004,ENSMUSP00000047646,…	Abca1,C1qtnf1,C3,Casp1,Casp4,Ccl2,Ccl3,Cd14,Cd274,Cd38,Csf1r,Cxcl10,Dab2,Edn1,Gpr39,H2-T23,Igf1,Il4ra,Il6,Itgb2,Lgals3,Lgals9,Lif,Mmp13,Nod2,Oxct1,Plcg2,Pmaip1,Postn,Ptger4,Ptpn22,Ptx3,Sgk1,Sphk1,Tlr2,Trim16,Unc93b1
GO:0032496	response to lipopolysaccharide	21	298	5.13e-10	ENSMUSP00000000193,ENSMUSP00000001008,ENSMUSP00000019064,ENSMUSP00000021796,ENSMUSP00000023154,ENSMUSP00000024791,ENSMUSP00000026845,ENSMUSP00000027015,ENSMUSP00000029433,ENSMUSP00000030010,ENSMUSP00000030808,ENSMUSP00000035194,ENSMUSP00000038483,ENSMUSP00000042701,ENSMUSP00000047646,ENSMUSP00000048736,ENSMUSP00000050538,ENSMUSP00000056669,ENSMUSP00000074885,ENSMUSP00000079991,ENSMUSP00000103903	Abca1,Casp1,Ccl2,Ccl3,Cd14,Cldn1,Cxcl10,Cxcl16,Cxcl2,Edn1,Il6,Lgals9,Mapkapk3,Nod2,Plcg2,Ptger2,Ptger4,Ptpn22,Spon2,Tnfrsf9,Trem2
GO:0030334	regulation of cell migration	33	805	6.61e-10	ENSMUSP00000000193,ENSMUSP00000001008,ENSMUSP00000001548,ENSMUSP00000014743,ENSMUSP00000016640,ENSMUSP00000019064,ENSMUSP00000021011,ENSMUSP00000021607,ENSMUSP00000021796,ENSMUSP00000022368,ENSMUSP00000025523,ENSMUSP00000029433,ENSMUSP00000029623,ENSMUSP00000030317,ENSMUSP00000031224,ENSMUSP00000034497,ENSMUSP00000037246,ENSMUSP00000039452,ENSMUSP00000044903,ENSMUSP00000047646,ENSMUSP00000048736,…	Ccl2,Ccl3,Ccl7,Cd274,Csf1,Csf1r,Cxcl10,Cxcl16,Cxcl2,Dab2,Ecm1,Edn1,Igf1,Igsf10,Itga3,Lgals3,Lgals9,Lgmn,Lrrc15,Mmp3,Nod2,P2ry6,Pdpn,Plau,Postn,Ptger4,Ptpn22,Sphk1,Sulf1,Tgfbr3,Thbs1,Tlr2,Tnn
GO:0009719	response to endogenous stimulus	42	1289	9.09e-10	ENSMUSP00000000193,ENSMUSP00000000299,ENSMUSP00000001548,ENSMUSP00000015394,ENSMUSP00000018744,ENSMUSP00000020301,ENSMUSP00000021607,ENSMUSP00000021796,ENSMUSP00000023154,ENSMUSP00000023732,ENSMUSP00000023737,ENSMUSP00000024791,ENSMUSP00000025850,ENSMUSP00000026411,ENSMUSP00000026845,ENSMUSP00000027012,ENSMUSP00000029433,ENSMUSP00000029623,ENSMUSP00000030010,ENSMUSP00000030964,ENSMUSP00000031224,…	Abca1,Casp4,Ccl2,Cd38,Cldn1,Col1a2,Col5a2,Cxcl2,Dab2,Dhh,Edn1,Enpp1,Ereg,Fosl1,Hmgcs1,Igf1,Il6,Itga3,Itgb2,Lgmn,Mmp13,Mmp19,Mmp3,Nod2,Otop1,Oxct1,P2ry6,Pappa,Postn,Ptger2,Ptger4,Ptpn22,Sgk1,Shmt1,Six1,Tgfbr3,Tlr2,Tlr6,Trem2,Trim16,Vsir,Wnt10b
GO:0030335	positive regulation of cell migration	26	500	9.23e-10	ENSMUSP00000000193,ENSMUSP00000001008,ENSMUSP00000001548,ENSMUSP00000014743,ENSMUSP00000016640,ENSMUSP00000019064,ENSMUSP00000021011,ENSMUSP00000021607,ENSMUSP00000021796,ENSMUSP00000022368,ENSMUSP00000025523,ENSMUSP00000029623,ENSMUSP00000030317,ENSMUSP00000034497,ENSMUSP00000044903,ENSMUSP00000047646,ENSMUSP00000048736,ENSMUSP00000055697,ENSMUSP00000056668,ENSMUSP00000066777,ENSMUSP00000072773,…	Ccl2,Ccl3,Ccl7,Cd274,Csf1,Csf1r,Cxcl10,Cxcl16,Cxcl2,Dab2,Edn1,Igf1,Itga3,Lgals3,Lgals9,Lgmn,Lrrc15,Mmp3,P2ry6,Pdpn,Plau,Postn,Ptger4,Sphk1,Thbs1,Tlr2
GO:0050715	positive regulation of cytokine secretion	15	131	1.03e-09	ENSMUSP00000001008,ENSMUSP00000016640,ENSMUSP00000025523,ENSMUSP00000027012,ENSMUSP00000027015,ENSMUSP00000029433,ENSMUSP00000029623,ENSMUSP00000033004,ENSMUSP00000048736,ENSMUSP00000050538,ENSMUSP00000055542,ENSMUSP00000056669,ENSMUSP00000072773,ENSMUSP00000103903,ENSMUSP00000124272	Casp1,Casp4,Ccl3,Cd14,Cd274,Csf1r,Il4ra,Lgals9,Nod2,Postn,Ptger4,Ptpn22,Tlr2,Trim16,Unc93b1
GO:0032101	regulation of response to external stimulus	30	681	1.09e-09	ENSMUSP00000000193,ENSMUSP00000001008,ENSMUSP00000014743,ENSMUSP00000017590,ENSMUSP00000021011,ENSMUSP00000021607,ENSMUSP00000021796,ENSMUSP00000022368,ENSMUSP00000022612,ENSMUSP00000024988,ENSMUSP00000026845,ENSMUSP00000027012,ENSMUSP00000027015,ENSMUSP00000029433,ENSMUSP00000029623,ENSMUSP00000029936,ENSMUSP00000030317,ENSMUSP00000034148,ENSMUSP00000044072,ENSMUSP00000044903,ENSMUSP00000047646,…	C1qtnf1,C3,Casp1,Casp4,Ccl2,Ccl3,Ccl7,Cfh,Csf1,Cxcl10,Cxcl2,Edn1,Gbp5,Hpse,Il15,Il6,Lgals9,Lgmn,Nod2,Pbk,Pdpn,Plau,Plek,Ptger4,Ptpn22,Tec,Tgm2,Thbs1,Tlr2,Tlr6
GO:1904951	positive regulation of establishment of protein localization	24	424	1.09e-09	ENSMUSP00000000193,ENSMUSP00000001008,ENSMUSP00000015394,ENSMUSP00000016640,ENSMUSP00000025399,ENSMUSP00000025523,ENSMUSP00000026845,ENSMUSP00000027012,ENSMUSP00000027015,ENSMUSP00000027581,ENSMUSP00000029433,ENSMUSP00000029623,ENSMUSP00000030964,ENSMUSP00000033004,ENSMUSP00000048736,ENSMUSP00000050538,ENSMUSP00000055542,ENSMUSP00000056668,ENSMUSP00000056669,ENSMUSP00000072773,ENSMUSP00000099739,…	Casp1,Casp4,Ccl2,Ccl3,Cd14,Cd274,Cd38,Csf1r,Gpr39,H2-T23,Igf1,Il4ra,Il6,Lgals9,Mmp13,Nod2,Oxct1,Pmaip1,Postn,Ptger4,Ptpn22,Tlr2,Trim16,Unc93b1
GO:0032879	regulation of localization	62	2579	1.59e-09	ENSMUSP00000000193,ENSMUSP00000000299,ENSMUSP00000001008,ENSMUSP00000001548,ENSMUSP00000014743,ENSMUSP00000015394,ENSMUSP00000016640,ENSMUSP00000017590,ENSMUSP00000019064,ENSMUSP00000020970,ENSMUSP00000021011,ENSMUSP00000021607,ENSMUSP00000021796,ENSMUSP00000022368,ENSMUSP00000024791,ENSMUSP00000024988,ENSMUSP00000025399,ENSMUSP00000025523,ENSMUSP00000026845,ENSMUSP00000027012,ENSMUSP00000027015,…	Abca1,C1qtnf1,C3,Casp1,Casp4,Ccl2,Ccl3,Ccl7,Cd14,Cd274,Cd38,Csf1,Csf1r,Cxcl10,Cxcl16,Cxcl2,Dab2,Ecm1,Edn1,Enpp1,Gpr39,H2-T23,Igf1,Igsf10,Il4ra,Il6,Itga3,Itgb2,Lgals3,Lgals9,Lgmn,Lif,Lrrc15,Mmp13,Mmp3,Nod2,Oas2,Oxct1,P2ry6,Pdpn,Plau,Plcg2,Pmaip1,Postn,Ptger4,Ptgs1,Ptpn22,Ptx3,Rsad2,Sgk1,Six1,Sphk1,Sulf1,Tgfbr3,Thbs1,Tlr2,Tlr6,Tnfrsf9,Tnn,Trem2,Trim16,Unc93b1
GO:0080134	regulation of response to stress	39	1167	2.37e-09	ENSMUSP00000000193,ENSMUSP00000001008,ENSMUSP00000017590,ENSMUSP00000020970,ENSMUSP00000021796,ENSMUSP00000022368,ENSMUSP00000022612,ENSMUSP00000024866,ENSMUSP00000024988,ENSMUSP00000025399,ENSMUSP00000026845,ENSMUSP00000027012,ENSMUSP00000027015,ENSMUSP00000029433,ENSMUSP00000029623,ENSMUSP00000029936,ENSMUSP00000030317,ENSMUSP00000031324,ENSMUSP00000034148,ENSMUSP00000034497,ENSMUSP00000035194,…	C1qtnf1,C3,Casp1,Casp4,Ccl2,Ccl3,Cd14,Cfh,Dab2,Edn1,Ereg,Gbp5,H2-T23,Hmga1,Hpse,Il15,Il6,Lgals9,Mapkapk3,Mmp3,Nod2,Otop1,Pbk,Pdpn,Plau,Plek,Pmaip1,Ptger4,Ptpn22,Rsad2,Samhd1,Tec,Tgm2,Thbs1,Tlr2,Tlr6,Trim30a,Unc93b1,Xdh
GO:0051222	positive regulation of protein transport	23	410	3.16e-09	ENSMUSP00000000193,ENSMUSP00000001008,ENSMUSP00000015394,ENSMUSP00000016640,ENSMUSP00000025523,ENSMUSP00000026845,ENSMUSP00000027012,ENSMUSP00000027015,ENSMUSP00000027581,ENSMUSP00000029433,ENSMUSP00000029623,ENSMUSP00000030964,ENSMUSP00000033004,ENSMUSP00000048736,ENSMUSP00000050538,ENSMUSP00000055542,ENSMUSP00000056668,ENSMUSP00000056669,ENSMUSP00000072773,ENSMUSP00000099739,ENSMUSP00000103903,…	Casp1,Casp4,Ccl2,Ccl3,Cd14,Cd274,Cd38,Csf1r,Gpr39,H2-T23,Igf1,Il4ra,Il6,Lgals9,Mmp13,Nod2,Oxct1,Postn,Ptger4,Ptpn22,Tlr2,Trim16,Unc93b1
GO:0007166	cell surface receptor signaling pathway	47	1683	6.3e-09	ENSMUSP00000000193,ENSMUSP00000000299,ENSMUSP00000001008,ENSMUSP00000001548,ENSMUSP00000009329,ENSMUSP00000014743,ENSMUSP00000016640,ENSMUSP00000020301,ENSMUSP00000021011,ENSMUSP00000021796,ENSMUSP00000023732,ENSMUSP00000023737,ENSMUSP00000024791,ENSMUSP00000025523,ENSMUSP00000026845,ENSMUSP00000029433,ENSMUSP00000029540,ENSMUSP00000029623,ENSMUSP00000030010,ENSMUSP00000030808,ENSMUSP00000030964,…	Abca1,Bdnf,Ccl2,Ccl3,Ccl7,Ccl8,Cd14,Cd274,Cd38,Cd53,Col1a2,Csf1,Csf1r,Cxcl10,Cxcl2,Cxcr6,Dab2,Dhh,Edn1,Ereg,Igf1,Iigp1,Il15,Il4ra,Il6,Itga3,Itgb2,Lif,Lrrc15,Mapkapk3,Npr1,Oas2,P2ry6,Plcg2,Plek,Podnl1,Ptpn22,Stat6,Sulf1,Tcf7,Tec,Tgfbr3,Tlr2,Tnfrsf9,Trem2,Vsir,Wnt10b
GO:0048522	positive regulation of cellular process	90	4827	7.59e-09	ENSMUSP00000000193,ENSMUSP00000000299,ENSMUSP00000001008,ENSMUSP00000001548,ENSMUSP00000009329,ENSMUSP00000014743,ENSMUSP00000015394,ENSMUSP00000016640,ENSMUSP00000017590,ENSMUSP00000019064,ENSMUSP00000020301,ENSMUSP00000020970,ENSMUSP00000021011,ENSMUSP00000021607,ENSMUSP00000021796,ENSMUSP00000022368,ENSMUSP00000022660,ENSMUSP00000023154,ENSMUSP00000023732,ENSMUSP00000024791,ENSMUSP00000024866,…	Acpp,Bdnf,C1qtnf1,C3,Casp1,Casp4,Ccl2,Ccl3,Ccl7,Ccl8,Cd14,Cd274,Cd38,Cd53,Cfh,Cldn1,Csf1,Csf1r,Cxcl10,Cxcl16,Cxcl2,Dab2,Depdc1b,Ecm1,Edn1,Ereg,Etv5,Fam83d,Fosl1,Gbp5,Gpr39,H2-T23,Hmga1,Hoxa9,Hpse,Ifi204,Igf1,Il15,Il4ra,Il6,Itga3,Itgb2,Lfng,Lgals3,Lgals9,Lgmn,Lif,Loxl2,Lrrc15,Medag,Meox1,Mmp13,Mmp3,Naip2,Nod2,Npr1,Oxct1,P2ry6,Pcolce,Pdpn,Plau,Plcg2,Plek,Pmaip1,Postn,Ptger4,Ptpn22,Ptx3,Rsad2,Sgk1,S…
GO:0032880	regulation of protein localization	34	947	7.62e-09	ENSMUSP00000000193,ENSMUSP00000001008,ENSMUSP00000001548,ENSMUSP00000015394,ENSMUSP00000016640,ENSMUSP00000020970,ENSMUSP00000024791,ENSMUSP00000025399,ENSMUSP00000025523,ENSMUSP00000026845,ENSMUSP00000027012,ENSMUSP00000027015,ENSMUSP00000027581,ENSMUSP00000029433,ENSMUSP00000029623,ENSMUSP00000030808,ENSMUSP00000030964,ENSMUSP00000033004,ENSMUSP00000048736,ENSMUSP00000050538,ENSMUSP00000055542,…	Casp1,Casp4,Ccl2,Ccl3,Cd14,Cd274,Cd38,Csf1r,Dab2,Gpr39,H2-T23,Igf1,Il4ra,Il6,Itga3,Lgals9,Lif,Lrrc15,Mmp13,Nod2,Oxct1,Pmaip1,Postn,Ptger4,Ptpn22,Rsad2,Sgk1,Six1,Tlr2,Tlr6,Tnfrsf9,Trem2,Trim16,Unc93b1
GO:0071219	cellular response to molecule of bacterial origin	15	160	1.13e-08	ENSMUSP00000000193,ENSMUSP00000001008,ENSMUSP00000019064,ENSMUSP00000024791,ENSMUSP00000026845,ENSMUSP00000027015,ENSMUSP00000029433,ENSMUSP00000029623,ENSMUSP00000030010,ENSMUSP00000042701,ENSMUSP00000047646,ENSMUSP00000050538,ENSMUSP00000056669,ENSMUSP00000062096,ENSMUSP00000074885	Abca1,Casp1,Ccl2,Ccl3,Cd14,Cxcl10,Cxcl16,Cxcl2,Il6,Nod2,Ptpn22,Spon2,Tlr2,Tlr6,Trem2
GO:0007154	cell communication	79	3984	1.14e-08	ENSMUSP00000000193,ENSMUSP00000000299,ENSMUSP00000001008,ENSMUSP00000001548,ENSMUSP00000002360,ENSMUSP00000009329,ENSMUSP00000014743,ENSMUSP00000016640,ENSMUSP00000018963,ENSMUSP00000020301,ENSMUSP00000021011,ENSMUSP00000021796,ENSMUSP00000023732,ENSMUSP00000023737,ENSMUSP00000024791,ENSMUSP00000025399,ENSMUSP00000025403,ENSMUSP00000025523,ENSMUSP00000025818,ENSMUSP00000025850,ENSMUSP00000026845,…	Abca1,Angptl4,Bdnf,Casp4,Ccl2,Ccl3,Ccl7,Ccl8,Cd14,Cd274,Cd38,Cd53,Col1a2,Csf1,Csf1r,Cxcl10,Cxcl2,Cxcr6,Dab2,Depdc1b,Dhh,Dio2,Ecm1,Edn1,Ereg,Etv5,Fosl1,Fyb,Gpr39,Ifi204,Igf1,Iigp1,Il15,Il4ra,Il6,Impa2,Itga3,Itgb2,Lgals3,Lgals9,Lif,Lrrc15,Lsp1,Mapkapk3,Nod2,Npr1,Oas2,P2ry6,Pdpn,Plcg2,Plek,Pmaip1,Podnl1,Postn,Procr,Ptger2,Ptger4,Ptpn22,Rin1,Rin3,Sgk1,Sipa1,Sphk1,Stab1,Stat6,Sulf1,Tcf7,Tead2,Tec,Tgfb…
GO:0002685	regulation of leukocyte migration	16	191	1.26e-08	ENSMUSP00000000193,ENSMUSP00000001008,ENSMUSP00000014743,ENSMUSP00000021011,ENSMUSP00000021607,ENSMUSP00000021796,ENSMUSP00000029433,ENSMUSP00000029623,ENSMUSP00000044903,ENSMUSP00000047646,ENSMUSP00000048736,ENSMUSP00000050538,ENSMUSP00000074885,ENSMUSP00000103903,ENSMUSP00000112665,ENSMUSP00000114350	Ccl2,Ccl3,Ccl7,Csf1,Cxcl10,Cxcl2,Ecm1,Edn1,Lgals3,Lgals9,Lgmn,Nod2,Ptger4,Ptpn22,Thbs1,Tlr2
GO:0031347	regulation of defense response	25	538	1.68e-08	ENSMUSP00000001008,ENSMUSP00000020970,ENSMUSP00000022612,ENSMUSP00000024988,ENSMUSP00000026845,ENSMUSP00000027012,ENSMUSP00000027015,ENSMUSP00000029433,ENSMUSP00000029623,ENSMUSP00000029936,ENSMUSP00000031324,ENSMUSP00000034148,ENSMUSP00000035194,ENSMUSP00000048736,ENSMUSP00000050538,ENSMUSP00000056669,ENSMUSP00000059717,ENSMUSP00000062096,ENSMUSP00000076189,ENSMUSP00000099411,ENSMUSP00000099739,…	C3,Casp1,Casp4,Ccl3,Cd14,Cfh,Ereg,Gbp5,H2-T23,Il15,Il6,Lgals9,Mapkapk3,Nod2,Otop1,Pbk,Ptger4,Ptpn22,Rsad2,Samhd1,Tgm2,Tlr2,Tlr6,Trim30a,Unc93b1
GO:1902533	positive regulation of intracellular signal transduction	33	927	1.68e-08	ENSMUSP00000000193,ENSMUSP00000001008,ENSMUSP00000009329,ENSMUSP00000014743,ENSMUSP00000017590,ENSMUSP00000021011,ENSMUSP00000021796,ENSMUSP00000024791,ENSMUSP00000024866,ENSMUSP00000024988,ENSMUSP00000025399,ENSMUSP00000025523,ENSMUSP00000026845,ENSMUSP00000027015,ENSMUSP00000027581,ENSMUSP00000029433,ENSMUSP00000029540,ENSMUSP00000029623,ENSMUSP00000034148,ENSMUSP00000044072,ENSMUSP00000044903,…	C1qtnf1,C3,Casp1,Ccl2,Ccl3,Ccl7,Ccl8,Cd14,Csf1,Csf1r,Cxcl10,Dab2,Edn1,Gpr39,Hpse,Igf1,Il15,Il6,Lif,Nod2,Npr1,P2ry6,Pmaip1,Ptger4,Ptpn22,Sphk1,Tgm2,Thbs1,Tlr2,Tlr6,Trem2,Tspyl5,Xdh
GO:1903555	regulation of tumor necrosis factor superfamily cytokine production	14	138	1.68e-08	ENSMUSP00000000193,ENSMUSP00000001008,ENSMUSP00000016640,ENSMUSP00000029433,ENSMUSP00000029623,ENSMUSP00000042701,ENSMUSP00000044903,ENSMUSP00000048736,ENSMUSP00000050538,ENSMUSP00000056669,ENSMUSP00000062096,ENSMUSP00000076189,ENSMUSP00000099739,ENSMUSP00000103903	Ccl2,Ccl3,Cd14,Cd274,H2-T23,Lgals9,Nod2,Ptger4,Ptpn22,Spon2,Thbs1,Tlr2,Tlr6,Trim30a
GO:0002697	regulation of immune effector process	20	335	1.83e-08	ENSMUSP00000000193,ENSMUSP00000000299,ENSMUSP00000020301,ENSMUSP00000020970,ENSMUSP00000024988,ENSMUSP00000025181,ENSMUSP00000026845,ENSMUSP00000029433,ENSMUSP00000029623,ENSMUSP00000031587,ENSMUSP00000033004,ENSMUSP00000034148,ENSMUSP00000042701,ENSMUSP00000050538,ENSMUSP00000089708,ENSMUSP00000099739,ENSMUSP00000103903,ENSMUSP00000107607,ENSMUSP00000114350,ENSMUSP00000134570	C3,Ccl2,Cfh,H2-D1,H2-K1,H2-T23,Il15,Il4ra,Il6,Itgb2,Lgals3,Lgals9,Nod2,Ptpn22,Rsad2,Spon2,Stat6,Tlr2,Ung,Vsir
GO:0022603	regulation of anatomical structure morphogenesis	34	1009	3.31e-08	ENSMUSP00000000193,ENSMUSP00000000299,ENSMUSP00000001008,ENSMUSP00000009329,ENSMUSP00000014743,ENSMUSP00000021011,ENSMUSP00000021796,ENSMUSP00000022368,ENSMUSP00000024866,ENSMUSP00000024988,ENSMUSP00000025523,ENSMUSP00000026845,ENSMUSP00000030317,ENSMUSP00000031224,ENSMUSP00000031555,ENSMUSP00000033004,ENSMUSP00000035781,ENSMUSP00000044903,ENSMUSP00000046199,ENSMUSP00000047646,ENSMUSP00000048736,…	Bdnf,C3,Ccl2,Ccl3,Ccl7,Ccl8,Cd53,Col5a2,Csf1,Csf1r,Cxcl10,Dab2,Ecm1,Edn1,Etv5,Il4ra,Il6,Itgb2,Lfng,Lgals3,Lif,Pdpn,Plau,Postn,Ptger4,Sgk1,Six1,Sphk1,Stab1,Sulf1,Tgfbr3,Thbs1,Thbs2,Xdh
GO:0050789	regulation of biological process	140	9594	3.59e-08	ENSMUSP00000000193,ENSMUSP00000000299,ENSMUSP00000000924,ENSMUSP00000000984,ENSMUSP00000001008,ENSMUSP00000001548,ENSMUSP00000002360,ENSMUSP00000009329,ENSMUSP00000014743,ENSMUSP00000015394,ENSMUSP00000016640,ENSMUSP00000017590,ENSMUSP00000018744,ENSMUSP00000018963,ENSMUSP00000019064,ENSMUSP00000020249,ENSMUSP00000020301,ENSMUSP00000020970,ENSMUSP00000021011,ENSMUSP00000021607,ENSMUSP00000021796,…	Abca1,Acpp,Angptl4,Bdnf,C1qtnf1,C1rl,C1s1,C3,Casp1,Casp4,Ccdc80,Ccl2,Ccl3,Ccl7,Ccl8,Cd14,Cd274,Cd38,Cd53,Cfh,Cldn1,Col1a2,Col5a2,Csf1,Csf1r,Cxcl10,Cxcl16,Cxcl2,Cxcr6,Dab2,Ddit4l,Depdc1b,Dhh,Dram1,Ecm1,Edn1,Enpp1,Ereg,Etv5,Fam83d,Fosl1,Fyb,Gbp5,Gpr39,H2-D1,H2-K1,H2-T23,Hmga1,Hoxa9,Hpse,Hsd3b7,Ifi204,Ifit3,Igf1,Igsf10,Iigp1,Il15,Il4ra,Il6,Impa2,Irx5,Itga3,Itgb2,Knstrn,Lfng,Lgals3,Lgals9,Lgmn,Lif,Lo…
GO:0019221	cytokine-mediated signaling pathway	19	313	3.81e-08	ENSMUSP00000000193,ENSMUSP00000001008,ENSMUSP00000009329,ENSMUSP00000014743,ENSMUSP00000021011,ENSMUSP00000025523,ENSMUSP00000026845,ENSMUSP00000030808,ENSMUSP00000031324,ENSMUSP00000032473,ENSMUSP00000033004,ENSMUSP00000034148,ENSMUSP00000047646,ENSMUSP00000060082,ENSMUSP00000060776,ENSMUSP00000066777,ENSMUSP00000074885,ENSMUSP00000089708,ENSMUSP00000091073	Ccl2,Ccl3,Ccl7,Ccl8,Csf1,Csf1r,Cxcl10,Cxcl2,Cxcr6,Ereg,Iigp1,Il15,Il4ra,Il6,Lrrc15,Oas2,Podnl1,Stat6,Tnfrsf9
GO:1901698	response to nitrogen compound	33	971	4.73e-08	ENSMUSP00000000193,ENSMUSP00000000299,ENSMUSP00000018744,ENSMUSP00000021607,ENSMUSP00000021796,ENSMUSP00000023732,ENSMUSP00000024791,ENSMUSP00000025850,ENSMUSP00000026411,ENSMUSP00000026845,ENSMUSP00000027012,ENSMUSP00000027015,ENSMUSP00000029433,ENSMUSP00000029623,ENSMUSP00000030010,ENSMUSP00000031224,ENSMUSP00000031324,ENSMUSP00000031668,ENSMUSP00000034497,ENSMUSP00000044903,ENSMUSP00000050538,…	Abca1,Casp1,Casp4,Ccl2,Col1a2,Col5a2,Cxcl2,Edn1,Enpp1,Ereg,Fosl1,Hmgcs1,Igf1,Il6,Itgb2,Lgmn,Mmp19,Mmp3,Nod2,Otop1,Plcg2,Ptpn22,Sgk1,Shmt1,Six1,Stat6,Tgfbr3,Thbs1,Tlr2,Tlr6,Trem2,Trim16,Wnt10b
GO:0098542	defense response to other organism	21	397	4.85e-08	ENSMUSP00000020970,ENSMUSP00000025181,ENSMUSP00000026845,ENSMUSP00000029623,ENSMUSP00000029936,ENSMUSP00000031542,ENSMUSP00000032473,ENSMUSP00000033004,ENSMUSP00000042701,ENSMUSP00000046199,ENSMUSP00000047646,ENSMUSP00000050538,ENSMUSP00000059717,ENSMUSP00000060082,ENSMUSP00000062096,ENSMUSP00000076189,ENSMUSP00000099739,ENSMUSP00000099888,ENSMUSP00000099889,ENSMUSP00000113890,ENSMUSP00000124272	Cxcl10,Gbp5,H2-K1,H2-T23,Ifit1,Ifit3,Iigp1,Il4ra,Il6,Naip2,Nod2,Oas2,Oasl2,Rsad2,Samhd1,Spon2,Stab1,Tlr2,Tlr6,Trim30a,Unc93b1
GO:0010243	response to organonitrogen compound	31	867	4.92e-08	ENSMUSP00000000193,ENSMUSP00000000299,ENSMUSP00000018744,ENSMUSP00000021607,ENSMUSP00000021796,ENSMUSP00000023732,ENSMUSP00000024791,ENSMUSP00000025850,ENSMUSP00000026411,ENSMUSP00000026845,ENSMUSP00000027012,ENSMUSP00000027015,ENSMUSP00000029433,ENSMUSP00000029623,ENSMUSP00000030010,ENSMUSP00000031224,ENSMUSP00000031324,ENSMUSP00000031668,ENSMUSP00000034497,ENSMUSP00000050538,ENSMUSP00000055542,…	Abca1,Casp1,Casp4,Ccl2,Col1a2,Col5a2,Cxcl2,Edn1,Enpp1,Ereg,Fosl1,Hmgcs1,Igf1,Il6,Itgb2,Lgmn,Mmp19,Mmp3,Nod2,Otop1,Plcg2,Ptpn22,Sgk1,Shmt1,Six1,Tgfbr3,Tlr2,Tlr6,Trem2,Trim16,Wnt10b
GO:0050794	regulation of cellular process	134	9045	5.21e-08	ENSMUSP00000000193,ENSMUSP00000000299,ENSMUSP00000000924,ENSMUSP00000000984,ENSMUSP00000001008,ENSMUSP00000001548,ENSMUSP00000002360,ENSMUSP00000009329,ENSMUSP00000014743,ENSMUSP00000015394,ENSMUSP00000016640,ENSMUSP00000017590,ENSMUSP00000018744,ENSMUSP00000018963,ENSMUSP00000019064,ENSMUSP00000020249,ENSMUSP00000020301,ENSMUSP00000020970,ENSMUSP00000021011,ENSMUSP00000021607,ENSMUSP00000021796,…	Abca1,Acpp,Angptl4,Bdnf,C1qtnf1,C3,Casp1,Casp4,Ccl2,Ccl3,Ccl7,Ccl8,Cd14,Cd274,Cd38,Cd53,Cfh,Cldn1,Col1a2,Col5a2,Csf1,Csf1r,Cxcl10,Cxcl16,Cxcl2,Cxcr6,Dab2,Ddit4l,Depdc1b,Dhh,Dram1,Ecm1,Edn1,Enpp1,Ereg,Etv5,Fam83d,Fosl1,Fyb,Gbp5,Gpr39,H2-D1,H2-K1,H2-T23,Hmga1,Hoxa9,Hpse,Hsd3b7,Ifi204,Ifit3,Igf1,Igsf10,Iigp1,Il15,Il4ra,Il6,Impa2,Irx5,Itga3,Itgb2,Knstrn,Lfng,Lgals3,Lgals9,Lgmn,Lif,Loxl2,Lrrc15,Lsp1,M…
GO:0032103	positive regulation of response to external stimulus	18	285	5.52e-08	ENSMUSP00000000193,ENSMUSP00000001008,ENSMUSP00000014743,ENSMUSP00000021011,ENSMUSP00000021607,ENSMUSP00000021796,ENSMUSP00000024988,ENSMUSP00000026845,ENSMUSP00000029623,ENSMUSP00000029936,ENSMUSP00000044903,ENSMUSP00000047646,ENSMUSP00000048736,ENSMUSP00000050538,ENSMUSP00000062096,ENSMUSP00000074885,ENSMUSP00000099411,ENSMUSP00000103903	C3,Ccl2,Ccl3,Ccl7,Csf1,Cxcl10,Cxcl2,Edn1,Gbp5,Il6,Lgals9,Lgmn,Nod2,Ptger4,Tgm2,Thbs1,Tlr2,Tlr6
GO:0051093	negative regulation of developmental process	33	979	5.52e-08	ENSMUSP00000000193,ENSMUSP00000000924,ENSMUSP00000001008,ENSMUSP00000021607,ENSMUSP00000022660,ENSMUSP00000023732,ENSMUSP00000024866,ENSMUSP00000025181,ENSMUSP00000026845,ENSMUSP00000029623,ENSMUSP00000030964,ENSMUSP00000031224,ENSMUSP00000031324,ENSMUSP00000031555,ENSMUSP00000033004,ENSMUSP00000039452,ENSMUSP00000044903,ENSMUSP00000046199,ENSMUSP00000046939,ENSMUSP00000047646,ENSMUSP00000048736,…	Bdnf,Ccl2,Ccl3,Cd38,Col5a2,Cxcl10,Dab2,Ecm1,Enpp1,Ereg,H2-D1,H2-K1,Hoxa9,Igf1,Il4ra,Il6,Lfng,Lgmn,Lif,Loxl2,Mmp11,Postn,Ptger4,Six1,Stab1,Sulf1,Tgfbr3,Thbs1,Thbs2,Tlr2,Tnn,Wnt10b,Xdh
GO:0065007	biological regulation	145	10168	5.52e-08	ENSMUSP00000000193,ENSMUSP00000000299,ENSMUSP00000000924,ENSMUSP00000000984,ENSMUSP00000001008,ENSMUSP00000001548,ENSMUSP00000002360,ENSMUSP00000009329,ENSMUSP00000014743,ENSMUSP00000015394,ENSMUSP00000016640,ENSMUSP00000017590,ENSMUSP00000018744,ENSMUSP00000018963,ENSMUSP00000019064,ENSMUSP00000020249,ENSMUSP00000020301,ENSMUSP00000020970,ENSMUSP00000021011,ENSMUSP00000021607,ENSMUSP00000021796,…	Abca1,Acpp,Angptl4,Atp6v0d2,Bdnf,C1qtnf1,C1rl,C1s1,C3,Casp1,Casp4,Ccdc80,Ccl2,Ccl3,Ccl7,Ccl8,Cd14,Cd274,Cd38,Cd53,Cfh,Cldn1,Col1a2,Col5a2,Csf1,Csf1r,Cxcl10,Cxcl16,Cxcl2,Cxcr6,Dab2,Ddit4l,Depdc1b,Dhh,Dhrs9,Dio2,Dram1,Ecm1,Edn1,Enpp1,Ereg,Etv5,Fam83d,Fosl1,Fyb,Gbp5,Gpr39,H2-D1,H2-K1,H2-T23,Hmga1,Hoxa9,Hpse,Hsd3b7,Ifi204,Ifit3,Igf1,Igsf10,Iigp1,Il15,Il4ra,Il6,Impa2,Irx5,Itga3,Itgb2,Knstrn,Lfng,Lgals…
GO:0007165	signal transduction	72	3594	5.74e-08	ENSMUSP00000000193,ENSMUSP00000000299,ENSMUSP00000001008,ENSMUSP00000001548,ENSMUSP00000009329,ENSMUSP00000014743,ENSMUSP00000016640,ENSMUSP00000018963,ENSMUSP00000020301,ENSMUSP00000021011,ENSMUSP00000021796,ENSMUSP00000023732,ENSMUSP00000023737,ENSMUSP00000024791,ENSMUSP00000025399,ENSMUSP00000025403,ENSMUSP00000025523,ENSMUSP00000025818,ENSMUSP00000026845,ENSMUSP00000027012,ENSMUSP00000027581,…	Abca1,Bdnf,Casp4,Ccl2,Ccl3,Ccl7,Ccl8,Cd14,Cd274,Cd38,Cd53,Col1a2,Csf1,Csf1r,Cxcl10,Cxcl2,Cxcr6,Dab2,Depdc1b,Dhh,Ecm1,Edn1,Ereg,Fyb,Gpr39,Ifi204,Igf1,Iigp1,Il15,Il4ra,Il6,Impa2,Itga3,Itgb2,Lgals3,Lgals9,Lif,Lrrc15,Lsp1,Mapkapk3,Nod2,Npr1,Oas2,P2ry6,Pdpn,Plcg2,Plek,Pmaip1,Podnl1,Procr,Ptger2,Ptger4,Ptpn22,Rin1,Rin3,Sgk1,Sphk1,Stat6,Sulf1,Tcf7,Tead2,Tec,Tgfbr3,Tgm2,Tlr2,Tlr6,Tnfrsf9,Traf1,Trem2,Unc9…
GO:2000026	regulation of multicellular organismal development	49	1961	6.95e-08	ENSMUSP00000000193,ENSMUSP00000000299,ENSMUSP00000001008,ENSMUSP00000001548,ENSMUSP00000014743,ENSMUSP00000016640,ENSMUSP00000021796,ENSMUSP00000022368,ENSMUSP00000022660,ENSMUSP00000023732,ENSMUSP00000024866,ENSMUSP00000024988,ENSMUSP00000025181,ENSMUSP00000025523,ENSMUSP00000026845,ENSMUSP00000029623,ENSMUSP00000030317,ENSMUSP00000030964,ENSMUSP00000031224,ENSMUSP00000031555,ENSMUSP00000031587,…	Bdnf,C3,Ccl2,Ccl3,Cd274,Cd38,Col5a2,Csf1,Csf1r,Cxcl10,Dab2,Ecm1,Edn1,Etv5,H2-D1,H2-K1,Hoxa9,Hpse,Igf1,Igsf10,Il15,Il4ra,Il6,Itga3,Itgb2,Lfng,Lgals3,Lgals9,Lif,Loxl2,Oas2,Pdpn,Plau,Ptger4,Sgk1,Six1,Sphk1,Stab1,Stat6,Sulf1,Tgfbr3,Thbs1,Thbs2,Tlr2,Tnn,Trim16,Ung,Wnt10b,Xdh
GO:0023052	signaling	75	3859	8.25e-08	ENSMUSP00000000193,ENSMUSP00000000299,ENSMUSP00000001008,ENSMUSP00000001548,ENSMUSP00000009329,ENSMUSP00000014743,ENSMUSP00000016640,ENSMUSP00000018963,ENSMUSP00000020301,ENSMUSP00000021011,ENSMUSP00000021796,ENSMUSP00000023732,ENSMUSP00000023737,ENSMUSP00000024791,ENSMUSP00000025399,ENSMUSP00000025403,ENSMUSP00000025523,ENSMUSP00000025818,ENSMUSP00000026845,ENSMUSP00000027012,ENSMUSP00000027581,…	Abca1,Bdnf,Casp4,Ccl2,Ccl3,Ccl7,Ccl8,Cd14,Cd274,Cd38,Cd53,Col1a2,Csf1,Csf1r,Cxcl10,Cxcl2,Cxcr6,Dab2,Depdc1b,Dhh,Dio2,Ecm1,Edn1,Ereg,Etv5,Fyb,Gpr39,Ifi204,Igf1,Iigp1,Il15,Il4ra,Il6,Impa2,Itga3,Itgb2,Lgals3,Lgals9,Lif,Lrrc15,Lsp1,Mapkapk3,Nod2,Npr1,Oas2,P2ry6,Pdpn,Plcg2,Plek,Pmaip1,Podnl1,Procr,Ptger2,Ptger4,Ptpn22,Rin1,Rin3,Sgk1,Sphk1,Stab1,Stat6,Sulf1,Tcf7,Tead2,Tec,Tgfbr3,Tgm2,Tlr2,Tlr6,Tnfrsf9,…
GO:0070201	regulation of establishment of protein localization	27	686	8.42e-08	ENSMUSP00000000193,ENSMUSP00000001008,ENSMUSP00000015394,ENSMUSP00000016640,ENSMUSP00000020970,ENSMUSP00000025399,ENSMUSP00000025523,ENSMUSP00000026845,ENSMUSP00000027012,ENSMUSP00000027015,ENSMUSP00000027581,ENSMUSP00000029433,ENSMUSP00000029623,ENSMUSP00000030808,ENSMUSP00000030964,ENSMUSP00000033004,ENSMUSP00000048736,ENSMUSP00000050538,ENSMUSP00000055542,ENSMUSP00000056668,ENSMUSP00000056669,…	Casp1,Casp4,Ccl2,Ccl3,Cd14,Cd274,Cd38,Csf1r,Gpr39,H2-T23,Igf1,Il4ra,Il6,Lgals9,Mmp13,Nod2,Oxct1,Pmaip1,Postn,Ptger4,Ptpn22,Rsad2,Tlr2,Tlr6,Tnfrsf9,Trim16,Unc93b1
GO:0002699	positive regulation of immune effector process	15	196	1.14e-07	ENSMUSP00000000193,ENSMUSP00000000299,ENSMUSP00000020970,ENSMUSP00000024988,ENSMUSP00000025181,ENSMUSP00000026845,ENSMUSP00000029433,ENSMUSP00000029623,ENSMUSP00000031587,ENSMUSP00000033004,ENSMUSP00000042701,ENSMUSP00000050538,ENSMUSP00000089708,ENSMUSP00000099739,ENSMUSP00000134570	C3,Ccl2,H2-D1,H2-K1,H2-T23,Il4ra,Il6,Itgb2,Nod2,Ptpn22,Rsad2,Spon2,Stat6,Tlr2,Ung
GO:0008285	negative regulation of cell population proliferation	26	648	1.14e-07	ENSMUSP00000016640,ENSMUSP00000020301,ENSMUSP00000023732,ENSMUSP00000024866,ENSMUSP00000025399,ENSMUSP00000025523,ENSMUSP00000025850,ENSMUSP00000026845,ENSMUSP00000029540,ENSMUSP00000029623,ENSMUSP00000030317,ENSMUSP00000030808,ENSMUSP00000031224,ENSMUSP00000031324,ENSMUSP00000034148,ENSMUSP00000039452,ENSMUSP00000044903,ENSMUSP00000056668,ENSMUSP00000057989,ENSMUSP00000067066,ENSMUSP00000079689,…	Bdnf,Cd274,Csf1r,Dab2,Ereg,Fosl1,Hmga1,Ifit3,Igf1,Il15,Il6,Lgals3,Lgals9,Lif,Npr1,Pdpn,Pmaip1,Sulf1,Tgfbr3,Thbs1,Tlr2,Tnfrsf9,Tnn,Vsir,Wnt10b,Xdh
GO:0032680	regulation of tumor necrosis factor production	13	136	1.14e-07	ENSMUSP00000000193,ENSMUSP00000001008,ENSMUSP00000029433,ENSMUSP00000029623,ENSMUSP00000042701,ENSMUSP00000044903,ENSMUSP00000048736,ENSMUSP00000050538,ENSMUSP00000056669,ENSMUSP00000062096,ENSMUSP00000076189,ENSMUSP00000099739,ENSMUSP00000103903	Ccl2,Ccl3,Cd14,H2-T23,Lgals9,Nod2,Ptger4,Ptpn22,Spon2,Thbs1,Tlr2,Tlr6,Trim30a
GO:0051094	positive regulation of developmental process	40	1423	1.19e-07	ENSMUSP00000000299,ENSMUSP00000001008,ENSMUSP00000001548,ENSMUSP00000009329,ENSMUSP00000014743,ENSMUSP00000016640,ENSMUSP00000020301,ENSMUSP00000021796,ENSMUSP00000022660,ENSMUSP00000023732,ENSMUSP00000024988,ENSMUSP00000025523,ENSMUSP00000026845,ENSMUSP00000029623,ENSMUSP00000030317,ENSMUSP00000031224,ENSMUSP00000031587,ENSMUSP00000033004,ENSMUSP00000034148,ENSMUSP00000035781,ENSMUSP00000044072,…	Bdnf,C3,Ccl3,Ccl8,Cd274,Cd53,Csf1,Csf1r,Dab2,Ecm1,Edn1,Etv5,Hmga1,Hpse,Ifi204,Igf1,Il15,Il4ra,Il6,Itga3,Itgb2,Lgals3,Lgals9,Lif,Loxl2,Medag,Pdpn,Ptger4,Sgk1,Six1,Sphk1,Stat6,Tgfbr3,Thbs1,Thbs2,Tlr2,Trim16,Ung,Vsir,Wnt10b
GO:0090087	regulation of peptide transport	27	703	1.32e-07	ENSMUSP00000000193,ENSMUSP00000001008,ENSMUSP00000015394,ENSMUSP00000016640,ENSMUSP00000020970,ENSMUSP00000025523,ENSMUSP00000026845,ENSMUSP00000027012,ENSMUSP00000027015,ENSMUSP00000027581,ENSMUSP00000029433,ENSMUSP00000029623,ENSMUSP00000030808,ENSMUSP00000030964,ENSMUSP00000033004,ENSMUSP00000048736,ENSMUSP00000050538,ENSMUSP00000055542,ENSMUSP00000056668,ENSMUSP00000056669,ENSMUSP00000062096,…	Casp1,Casp4,Ccl2,Ccl3,Cd14,Cd274,Cd38,Csf1r,Gpr39,H2-T23,Igf1,Il4ra,Il6,Lgals9,Lif,Mmp13,Nod2,Oxct1,Postn,Ptger4,Ptpn22,Rsad2,Tlr2,Tlr6,Tnfrsf9,Trim16,Unc93b1
GO:0031349	positive regulation of defense response	17	268	1.36e-07	ENSMUSP00000001008,ENSMUSP00000020970,ENSMUSP00000024988,ENSMUSP00000026845,ENSMUSP00000029433,ENSMUSP00000029623,ENSMUSP00000029936,ENSMUSP00000031324,ENSMUSP00000035194,ENSMUSP00000048736,ENSMUSP00000050538,ENSMUSP00000056669,ENSMUSP00000062096,ENSMUSP00000099411,ENSMUSP00000099739,ENSMUSP00000103903,ENSMUSP00000124272	C3,Ccl3,Cd14,Ereg,Gbp5,H2-T23,Il6,Lgals9,Mapkapk3,Nod2,Ptger4,Ptpn22,Rsad2,Tgm2,Tlr2,Tlr6,Unc93b1
GO:0008284	positive regulation of cell population proliferation	31	913	1.38e-07	ENSMUSP00000000193,ENSMUSP00000014743,ENSMUSP00000016640,ENSMUSP00000021607,ENSMUSP00000021796,ENSMUSP00000022368,ENSMUSP00000023732,ENSMUSP00000025523,ENSMUSP00000026845,ENSMUSP00000029433,ENSMUSP00000030964,ENSMUSP00000031224,ENSMUSP00000031324,ENSMUSP00000034148,ENSMUSP00000044072,ENSMUSP00000044903,ENSMUSP00000045542,ENSMUSP00000047646,ENSMUSP00000048736,ENSMUSP00000050538,ENSMUSP00000055697,…	Ccl2,Cd274,Cd38,Csf1,Csf1r,Cxcl10,Ecm1,Edn1,Ereg,Etv5,H2-T23,Hpse,Igf1,Il15,Il6,Lgals3,Lgmn,Lif,Nod2,P2ry6,Plau,Ptger4,Ptpn22,Six1,Sphk1,Sulf1,Tgfbr3,Tgm2,Thbs1,Tspyl5,Wnt10b
GO:0051223	regulation of protein transport	26	661	1.6e-07	ENSMUSP00000000193,ENSMUSP00000001008,ENSMUSP00000015394,ENSMUSP00000016640,ENSMUSP00000020970,ENSMUSP00000025523,ENSMUSP00000026845,ENSMUSP00000027012,ENSMUSP00000027015,ENSMUSP00000027581,ENSMUSP00000029433,ENSMUSP00000029623,ENSMUSP00000030808,ENSMUSP00000030964,ENSMUSP00000033004,ENSMUSP00000048736,ENSMUSP00000050538,ENSMUSP00000055542,ENSMUSP00000056668,ENSMUSP00000056669,ENSMUSP00000062096,…	Casp1,Casp4,Ccl2,Ccl3,Cd14,Cd274,Cd38,Csf1r,Gpr39,H2-T23,Igf1,Il4ra,Il6,Lgals9,Mmp13,Nod2,Oxct1,Postn,Ptger4,Ptpn22,Rsad2,Tlr2,Tlr6,Tnfrsf9,Trim16,Unc93b1
GO:0002687	positive regulation of leukocyte migration	13	143	1.84e-07	ENSMUSP00000000193,ENSMUSP00000001008,ENSMUSP00000014743,ENSMUSP00000021011,ENSMUSP00000021607,ENSMUSP00000021796,ENSMUSP00000029623,ENSMUSP00000044903,ENSMUSP00000047646,ENSMUSP00000048736,ENSMUSP00000074885,ENSMUSP00000103903,ENSMUSP00000114350	Ccl2,Ccl3,Ccl7,Csf1,Cxcl10,Cxcl2,Edn1,Lgals3,Lgals9,Lgmn,Ptger4,Thbs1,Tlr2
GO:0050867	positive regulation of cell activation	18	314	2.01e-07	ENSMUSP00000000193,ENSMUSP00000000299,ENSMUSP00000016640,ENSMUSP00000026845,ENSMUSP00000029433,ENSMUSP00000030317,ENSMUSP00000030964,ENSMUSP00000031587,ENSMUSP00000033004,ENSMUSP00000034148,ENSMUSP00000044903,ENSMUSP00000050538,ENSMUSP00000056668,ENSMUSP00000062096,ENSMUSP00000089708,ENSMUSP00000099739,ENSMUSP00000099945,ENSMUSP00000103903	Ccl2,Cd274,Cd38,H2-T23,Igf1,Il15,Il4ra,Il6,Itgb2,Lgals9,Nod2,Pdpn,Plek,Ptpn22,Stat6,Thbs1,Tlr6,Ung
GO:0002253	activation of immune response	15	221	4.77e-07	ENSMUSP00000024988,ENSMUSP00000029433,ENSMUSP00000029623,ENSMUSP00000030964,ENSMUSP00000035194,ENSMUSP00000042883,ENSMUSP00000050538,ENSMUSP00000056669,ENSMUSP00000062096,ENSMUSP00000071836,ENSMUSP00000079991,ENSMUSP00000103903,ENSMUSP00000107607,ENSMUSP00000124272,ENSMUSP00000125531	C1rl,C1s1,C3,Cd14,Cd38,Cfh,Lgals9,Mapkapk3,Nod2,Plcg2,Ptpn22,Tec,Tlr2,Tlr6,Unc93b1
GO:0001101	response to acid chemical	18	334	4.88e-07	ENSMUSP00000000193,ENSMUSP00000018744,ENSMUSP00000021796,ENSMUSP00000023154,ENSMUSP00000026845,ENSMUSP00000029623,ENSMUSP00000030010,ENSMUSP00000030964,ENSMUSP00000031224,ENSMUSP00000031668,ENSMUSP00000034497,ENSMUSP00000038483,ENSMUSP00000048736,ENSMUSP00000055697,ENSMUSP00000059026,ENSMUSP00000073618,ENSMUSP00000083620,ENSMUSP00000103431	Abca1,Ccl2,Cd38,Cldn1,Col1a2,Col5a2,Edn1,Il6,Mmp3,P2ry6,Ptger2,Ptger4,Shmt1,Sipa1,Six1,Tead2,Tgfbr3,Tlr2
GO:0002703	regulation of leukocyte mediated immunity	14	189	5.17e-07	ENSMUSP00000000299,ENSMUSP00000020301,ENSMUSP00000020970,ENSMUSP00000024988,ENSMUSP00000025181,ENSMUSP00000026845,ENSMUSP00000029623,ENSMUSP00000031587,ENSMUSP00000033004,ENSMUSP00000050538,ENSMUSP00000089708,ENSMUSP00000099739,ENSMUSP00000103903,ENSMUSP00000134570	C3,H2-D1,H2-K1,H2-T23,Il4ra,Il6,Itgb2,Lgals9,Nod2,Rsad2,Stat6,Tlr2,Ung,Vsir
GO:0071229	cellular response to acid chemical	14	189	5.17e-07	ENSMUSP00000000193,ENSMUSP00000018744,ENSMUSP00000021796,ENSMUSP00000023154,ENSMUSP00000030010,ENSMUSP00000031668,ENSMUSP00000034497,ENSMUSP00000038483,ENSMUSP00000048736,ENSMUSP00000055697,ENSMUSP00000059026,ENSMUSP00000073618,ENSMUSP00000083620,ENSMUSP00000103431	Abca1,Ccl2,Cldn1,Col1a2,Col5a2,Edn1,Mmp3,P2ry6,Ptger2,Ptger4,Shmt1,Sipa1,Six1,Tead2
GO:0071396	cellular response to lipid	21	464	5.22e-07	ENSMUSP00000000193,ENSMUSP00000001008,ENSMUSP00000019064,ENSMUSP00000021796,ENSMUSP00000023154,ENSMUSP00000024791,ENSMUSP00000026845,ENSMUSP00000027015,ENSMUSP00000029433,ENSMUSP00000030010,ENSMUSP00000034148,ENSMUSP00000038483,ENSMUSP00000042701,ENSMUSP00000047646,ENSMUSP00000048736,ENSMUSP00000055697,ENSMUSP00000056669,ENSMUSP00000074885,ENSMUSP00000103431,ENSMUSP00000114074,ENSMUSP00000136944	Abca1,Casp1,Ccl2,Ccl3,Cd14,Cldn1,Cxcl10,Cxcl16,Cxcl2,Edn1,Hmgcs1,Il15,Il6,P2ry6,Ptger2,Ptger4,Ptpn22,Sgk1,Spon2,Tead2,Trem2
GO:0051049	regulation of transport	44	1782	6.81e-07	ENSMUSP00000000193,ENSMUSP00000000299,ENSMUSP00000001008,ENSMUSP00000015394,ENSMUSP00000016640,ENSMUSP00000017590,ENSMUSP00000020970,ENSMUSP00000021796,ENSMUSP00000024988,ENSMUSP00000025399,ENSMUSP00000025523,ENSMUSP00000026845,ENSMUSP00000027012,ENSMUSP00000027015,ENSMUSP00000027581,ENSMUSP00000029421,ENSMUSP00000029433,ENSMUSP00000029623,ENSMUSP00000030010,ENSMUSP00000030808,ENSMUSP00000030964,…	Abca1,C1qtnf1,C3,Casp1,Casp4,Ccl2,Ccl3,Cd14,Cd274,Cd38,Csf1r,Cxcl10,Dab2,Edn1,Enpp1,Gpr39,H2-T23,Igf1,Il4ra,Il6,Itgb2,Lgals3,Lgals9,Lif,Mmp13,Nod2,Oas2,Oxct1,Plcg2,Pmaip1,Postn,Ptger4,Ptgs1,Ptpn22,Ptx3,Rsad2,Sgk1,Sphk1,Thbs1,Tlr2,Tlr6,Tnfrsf9,Trim16,Unc93b1
GO:0009987	cellular process	163	12459	6.82e-07	ENSMUSP00000000193,ENSMUSP00000000299,ENSMUSP00000000924,ENSMUSP00000001008,ENSMUSP00000001181,ENSMUSP00000001548,ENSMUSP00000002073,ENSMUSP00000002298,ENSMUSP00000002360,ENSMUSP00000009329,ENSMUSP00000014743,ENSMUSP00000015394,ENSMUSP00000016640,ENSMUSP00000017590,ENSMUSP00000018744,ENSMUSP00000018963,ENSMUSP00000019064,ENSMUSP00000020249,ENSMUSP00000020301,ENSMUSP00000020970,ENSMUSP00000021011,…	AA467197,Abca1,Acpp,Angptl4,Atp6v0d2,Bdnf,C1qtnf1,C3,Casp1,Casp4,Cbr2,Ccdc80,Ccl2,Ccl3,Ccl7,Ccl8,Cd14,Cd274,Cd38,Cd53,Cdca3,Cdca8,Cenph,Cldn1,Col12a1,Col1a2,Col5a2,Col6a2,Csf1,Csf1r,Cxcl10,Cxcl16,Cxcl2,Cxcr6,Cyp4v3,Dab2,Depdc1b,Dhh,Dhrs9,Dio2,Dnaaf3,Dram1,Ecm1,Edn1,Enpp1,Ereg,Etv5,Fam83d,Fgl2,Fosl1,Fyb,Gbp5,Gpr39,Gypc,H2-D1,H2-K1,H2-T23,Hmga1,Hmgcs1,Hoxa9,Hpse,Hsd3b7,Ifi204,Ifit1,Ifit3,Igf1,Igsf1…
GO:0050865	regulation of cell activation	22	520	7.21e-07	ENSMUSP00000000193,ENSMUSP00000000299,ENSMUSP00000016640,ENSMUSP00000017590,ENSMUSP00000020301,ENSMUSP00000026845,ENSMUSP00000029433,ENSMUSP00000030317,ENSMUSP00000030964,ENSMUSP00000031587,ENSMUSP00000033004,ENSMUSP00000034148,ENSMUSP00000044903,ENSMUSP00000050538,ENSMUSP00000056668,ENSMUSP00000062096,ENSMUSP00000071836,ENSMUSP00000089708,ENSMUSP00000099739,ENSMUSP00000099945,ENSMUSP00000103903,…	C1qtnf1,Ccl2,Cd274,Cd38,H2-T23,Igf1,Il15,Il4ra,Il6,Itgb2,Lgals3,Lgals9,Nod2,Pdpn,Plek,Ptpn22,Stat6,Tec,Thbs1,Tlr6,Ung,Vsir
GO:1902531	regulation of intracellular signal transduction	41	1599	8.1e-07	ENSMUSP00000000193,ENSMUSP00000001008,ENSMUSP00000001548,ENSMUSP00000009329,ENSMUSP00000014743,ENSMUSP00000017590,ENSMUSP00000021011,ENSMUSP00000021796,ENSMUSP00000022612,ENSMUSP00000024791,ENSMUSP00000024866,ENSMUSP00000024988,ENSMUSP00000025399,ENSMUSP00000025523,ENSMUSP00000026845,ENSMUSP00000027015,ENSMUSP00000027581,ENSMUSP00000029183,ENSMUSP00000029433,ENSMUSP00000029540,ENSMUSP00000029623,…	Abca1,C1qtnf1,C3,Casp1,Ccl2,Ccl3,Ccl7,Ccl8,Cd14,Csf1,Csf1r,Cxcl10,Dab2,Edn1,Fam83d,Gpr39,Hpse,Igf1,Il15,Il6,Itga3,Lif,Lrrc15,Mmp3,Nod2,Npr1,P2ry6,Pbk,Pmaip1,Podnl1,Ptger4,Ptpn22,Sipa1,Sphk1,Tgm2,Thbs1,Tlr2,Tlr6,Trem2,Tspyl5,Xdh
GO:0009725	response to hormone	28	829	8.41e-07	ENSMUSP00000000193,ENSMUSP00000001548,ENSMUSP00000015394,ENSMUSP00000021796,ENSMUSP00000023154,ENSMUSP00000023732,ENSMUSP00000023737,ENSMUSP00000025850,ENSMUSP00000026411,ENSMUSP00000026845,ENSMUSP00000030964,ENSMUSP00000031224,ENSMUSP00000031324,ENSMUSP00000038483,ENSMUSP00000048736,ENSMUSP00000055542,ENSMUSP00000055697,ENSMUSP00000056668,ENSMUSP00000059026,ENSMUSP00000072773,ENSMUSP00000074885,…	Ccl2,Cd38,Cldn1,Cxcl2,Dab2,Dhh,Edn1,Enpp1,Ereg,Fosl1,Hmgcs1,Igf1,Il6,Itga3,Mmp13,Mmp19,Otop1,Oxct1,P2ry6,Pappa,Postn,Ptger2,Ptger4,Sgk1,Six1,Tgfbr3,Trim16,Wnt10b
GO:1901699	cellular response to nitrogen compound	22	530	9.71e-07	ENSMUSP00000000193,ENSMUSP00000018744,ENSMUSP00000021607,ENSMUSP00000021796,ENSMUSP00000023732,ENSMUSP00000024791,ENSMUSP00000026845,ENSMUSP00000027012,ENSMUSP00000029433,ENSMUSP00000029623,ENSMUSP00000031668,ENSMUSP00000034497,ENSMUSP00000044903,ENSMUSP00000050538,ENSMUSP00000056668,ENSMUSP00000059026,ENSMUSP00000062096,ENSMUSP00000083620,ENSMUSP00000089708,ENSMUSP00000101159,ENSMUSP00000109734,…	Casp4,Ccl2,Col1a2,Col5a2,Edn1,Enpp1,Igf1,Il6,Lgmn,Mmp3,Nod2,Otop1,Ptpn22,Sgk1,Shmt1,Six1,Stat6,Thbs1,Tlr2,Tlr6,Trem2,Wnt10b
GO:0001944	vasculature development	22	533	1.06e-06	ENSMUSP00000000193,ENSMUSP00000002360,ENSMUSP00000021796,ENSMUSP00000022368,ENSMUSP00000022660,ENSMUSP00000025850,ENSMUSP00000026411,ENSMUSP00000030317,ENSMUSP00000031224,ENSMUSP00000031324,ENSMUSP00000031668,ENSMUSP00000037719,ENSMUSP00000044072,ENSMUSP00000044903,ENSMUSP00000048736,ENSMUSP00000056668,ENSMUSP00000059026,ENSMUSP00000067066,ENSMUSP00000099806,ENSMUSP00000103431,ENSMUSP00000112665,…	Angptl4,Ccl2,Col1a2,Ecm1,Edn1,Ereg,Fosl1,Hpse,Igf1,Lif,Loxl2,Mmp19,Pdpn,Plau,Ptger4,Six1,Sphk1,Tead2,Tgfbi,Tgfbr3,Thbs1,Tnfaip2
GO:0048519	negative regulation of biological process	83	4771	1.08e-06	ENSMUSP00000000193,ENSMUSP00000000924,ENSMUSP00000001008,ENSMUSP00000001548,ENSMUSP00000002360,ENSMUSP00000016640,ENSMUSP00000017590,ENSMUSP00000018744,ENSMUSP00000020301,ENSMUSP00000020970,ENSMUSP00000021607,ENSMUSP00000021796,ENSMUSP00000021941,ENSMUSP00000022368,ENSMUSP00000022612,ENSMUSP00000022660,ENSMUSP00000023732,ENSMUSP00000024866,ENSMUSP00000024988,ENSMUSP00000025181,ENSMUSP00000025399,…	Angptl4,Bdnf,C1qtnf1,C3,Ccl2,Ccl3,Cd274,Cd38,Col5a2,Csf1r,Cxcl10,Dab2,Ddit4l,Ecm1,Edn1,Enpp1,Ereg,Fosl1,Gpr39,H2-D1,H2-K1,H2-T23,Hmga1,Hoxa9,Ifi204,Ifit3,Igf1,Il15,Il4ra,Il6,Itga3,Lfng,Lgals3,Lgals9,Lgmn,Lif,Loxl2,Lrrc15,Mmp11,Mmp3,Mxd3,Naip2,Nod2,Npr1,Otop1,Pbk,Pbp2,Pdpn,Plau,Plcg2,Plek,Pmaip1,Podnl1,Postn,Procr,Ptger4,Ptgs1,Ptpn22,Ptx3,Pydc3,Pyhin1,Rsad2,Sgk1,Shmt1,Six1,Sphk1,Stab1,Stat6,Sulf1,…
GO:0045595	regulation of cell differentiation	43	1751	1.11e-06	ENSMUSP00000000924,ENSMUSP00000001008,ENSMUSP00000001548,ENSMUSP00000009329,ENSMUSP00000014743,ENSMUSP00000020301,ENSMUSP00000021796,ENSMUSP00000022660,ENSMUSP00000023732,ENSMUSP00000024866,ENSMUSP00000025181,ENSMUSP00000025523,ENSMUSP00000026845,ENSMUSP00000029623,ENSMUSP00000030317,ENSMUSP00000030964,ENSMUSP00000031224,ENSMUSP00000031324,ENSMUSP00000033004,ENSMUSP00000034148,ENSMUSP00000035781,…	Bdnf,Ccl3,Ccl8,Cd38,Cd53,Col5a2,Csf1,Csf1r,Cxcl10,Dab2,Edn1,Enpp1,Ereg,Etv5,H2-D1,H2-K1,Hoxa9,Ifi204,Igf1,Igsf10,Il15,Il4ra,Il6,Itga3,Lgals9,Lif,Loxl2,Medag,Mmp11,Pdpn,Postn,Ptger4,Sgk1,Six1,Sphk1,Tead2,Tgfbr3,Tlr2,Tnn,Trim16,Vsir,Wnt10b,Xdh
GO:0045088	regulation of innate immune response	15	242	1.31e-06	ENSMUSP00000020970,ENSMUSP00000029433,ENSMUSP00000029623,ENSMUSP00000029936,ENSMUSP00000031324,ENSMUSP00000035194,ENSMUSP00000050538,ENSMUSP00000056669,ENSMUSP00000059717,ENSMUSP00000062096,ENSMUSP00000076189,ENSMUSP00000099739,ENSMUSP00000103903,ENSMUSP00000109734,ENSMUSP00000124272	Cd14,Ereg,Gbp5,H2-T23,Lgals9,Mapkapk3,Nod2,Otop1,Ptpn22,Rsad2,Samhd1,Tlr2,Tlr6,Trim30a,Unc93b1
GO:0071417	cellular response to organonitrogen compound	20	448	1.32e-06	ENSMUSP00000000193,ENSMUSP00000018744,ENSMUSP00000021607,ENSMUSP00000021796,ENSMUSP00000023732,ENSMUSP00000024791,ENSMUSP00000026845,ENSMUSP00000027012,ENSMUSP00000029433,ENSMUSP00000029623,ENSMUSP00000031668,ENSMUSP00000034497,ENSMUSP00000050538,ENSMUSP00000056668,ENSMUSP00000059026,ENSMUSP00000062096,ENSMUSP00000083620,ENSMUSP00000101159,ENSMUSP00000109734,ENSMUSP00000114074	Casp4,Ccl2,Col1a2,Col5a2,Edn1,Enpp1,Igf1,Il6,Lgmn,Mmp3,Nod2,Otop1,Ptpn22,Sgk1,Shmt1,Six1,Tlr2,Tlr6,Trem2,Wnt10b
GO:0002702	positive regulation of production of molecular mediator of immune response	10	89	1.56e-06	ENSMUSP00000020970,ENSMUSP00000026845,ENSMUSP00000029433,ENSMUSP00000029623,ENSMUSP00000031587,ENSMUSP00000033004,ENSMUSP00000042701,ENSMUSP00000050538,ENSMUSP00000089708,ENSMUSP00000099739	H2-T23,Il4ra,Il6,Nod2,Ptpn22,Rsad2,Spon2,Stat6,Tlr2,Ung
GO:0043410	positive regulation of MAPK cascade	21	500	1.59e-06	ENSMUSP00000000193,ENSMUSP00000001008,ENSMUSP00000009329,ENSMUSP00000017590,ENSMUSP00000021011,ENSMUSP00000021796,ENSMUSP00000024791,ENSMUSP00000024866,ENSMUSP00000024988,ENSMUSP00000025523,ENSMUSP00000026845,ENSMUSP00000027581,ENSMUSP00000029433,ENSMUSP00000029623,ENSMUSP00000044903,ENSMUSP00000050538,ENSMUSP00000055697,ENSMUSP00000056668,ENSMUSP00000062096,ENSMUSP00000067066,ENSMUSP00000079689	C1qtnf1,C3,Ccl2,Ccl3,Ccl7,Ccl8,Csf1r,Dab2,Edn1,Gpr39,Igf1,Il6,Lif,Nod2,P2ry6,Ptpn22,Thbs1,Tlr2,Tlr6,Trem2,Xdh
GO:0002822	regulation of adaptive immune response based on somatic recombination of immune receptors built from immunoglobulin superfamily domains	12	146	1.71e-06	ENSMUSP00000016640,ENSMUSP00000020301,ENSMUSP00000020970,ENSMUSP00000024988,ENSMUSP00000025181,ENSMUSP00000026845,ENSMUSP00000031587,ENSMUSP00000033004,ENSMUSP00000050538,ENSMUSP00000089708,ENSMUSP00000099739,ENSMUSP00000134570	C3,Cd274,H2-D1,H2-K1,H2-T23,Il4ra,Il6,Nod2,Rsad2,Stat6,Ung,Vsir
GO:0032652	regulation of interleukin-1 production	9	67	1.78e-06	ENSMUSP00000001008,ENSMUSP00000027012,ENSMUSP00000027015,ENSMUSP00000029623,ENSMUSP00000048736,ENSMUSP00000050538,ENSMUSP00000055542,ENSMUSP00000103903,ENSMUSP00000131010	Casp1,Casp4,Ccl3,Lgals9,Nod2,Ptger4,Sphk1,Tlr2,Trim16
GO:0070372	regulation of ERK1 and ERK2 cascade	16	290	2e-06	ENSMUSP00000000193,ENSMUSP00000001008,ENSMUSP00000009329,ENSMUSP00000021011,ENSMUSP00000024791,ENSMUSP00000024988,ENSMUSP00000025523,ENSMUSP00000026845,ENSMUSP00000029183,ENSMUSP00000029433,ENSMUSP00000029623,ENSMUSP00000050538,ENSMUSP00000055697,ENSMUSP00000056668,ENSMUSP00000067066,ENSMUSP00000079689	C3,Ccl2,Ccl3,Ccl7,Ccl8,Csf1r,Dab2,Fam83d,Igf1,Il6,Lif,Nod2,P2ry6,Ptpn22,Tlr2,Trem2
GO:0002705	positive regulation of leukocyte mediated immunity	11	121	2.35e-06	ENSMUSP00000000299,ENSMUSP00000020970,ENSMUSP00000024988,ENSMUSP00000025181,ENSMUSP00000026845,ENSMUSP00000031587,ENSMUSP00000033004,ENSMUSP00000050538,ENSMUSP00000089708,ENSMUSP00000099739,ENSMUSP00000134570	C3,H2-D1,H2-K1,H2-T23,Il4ra,Il6,Itgb2,Nod2,Rsad2,Stat6,Ung
GO:0051607	defense response to virus	12	152	2.5e-06	ENSMUSP00000020970,ENSMUSP00000026845,ENSMUSP00000029936,ENSMUSP00000031542,ENSMUSP00000042701,ENSMUSP00000047646,ENSMUSP00000059717,ENSMUSP00000060082,ENSMUSP00000076189,ENSMUSP00000099888,ENSMUSP00000099889,ENSMUSP00000124272	Cxcl10,Gbp5,Ifit1,Ifit3,Il6,Oas2,Oasl2,Rsad2,Samhd1,Spon2,Trim30a,Unc93b1
GO:0071222	cellular response to lipopolysaccharide	12	152	2.5e-06	ENSMUSP00000000193,ENSMUSP00000001008,ENSMUSP00000019064,ENSMUSP00000024791,ENSMUSP00000026845,ENSMUSP00000027015,ENSMUSP00000029433,ENSMUSP00000030010,ENSMUSP00000042701,ENSMUSP00000047646,ENSMUSP00000056669,ENSMUSP00000074885	Abca1,Casp1,Ccl2,Ccl3,Cd14,Cxcl10,Cxcl16,Cxcl2,Il6,Ptpn22,Spon2,Trem2
GO:0001934	positive regulation of protein phosphorylation	29	937	2.52e-06	ENSMUSP00000000193,ENSMUSP00000001008,ENSMUSP00000009329,ENSMUSP00000014743,ENSMUSP00000017590,ENSMUSP00000021011,ENSMUSP00000021796,ENSMUSP00000024791,ENSMUSP00000024866,ENSMUSP00000024988,ENSMUSP00000025523,ENSMUSP00000026845,ENSMUSP00000027581,ENSMUSP00000029433,ENSMUSP00000029623,ENSMUSP00000031324,ENSMUSP00000034148,ENSMUSP00000044903,ENSMUSP00000048736,ENSMUSP00000050538,ENSMUSP00000055697,…	Bdnf,C1qtnf1,C3,Ccl2,Ccl3,Ccl7,Ccl8,Csf1,Csf1r,Dab2,Edn1,Ereg,Gpr39,Igf1,Il15,Il6,Lgals9,Lif,Nod2,P2ry6,Ptger4,Ptpn22,Sphk1,Tec,Thbs1,Tlr2,Tlr6,Trem2,Xdh
GO:0002696	positive regulation of leukocyte activation	16	300	2.99e-06	ENSMUSP00000000193,ENSMUSP00000000299,ENSMUSP00000016640,ENSMUSP00000026845,ENSMUSP00000029433,ENSMUSP00000030964,ENSMUSP00000031587,ENSMUSP00000033004,ENSMUSP00000034148,ENSMUSP00000044903,ENSMUSP00000050538,ENSMUSP00000056668,ENSMUSP00000062096,ENSMUSP00000089708,ENSMUSP00000099739,ENSMUSP00000103903	Ccl2,Cd274,Cd38,H2-T23,Igf1,Il15,Il4ra,Il6,Itgb2,Lgals9,Nod2,Ptpn22,Stat6,Thbs1,Tlr6,Ung
GO:0002700	regulation of production of molecular mediator of immune response	11	126	3.31e-06	ENSMUSP00000020301,ENSMUSP00000020970,ENSMUSP00000026845,ENSMUSP00000029433,ENSMUSP00000029623,ENSMUSP00000031587,ENSMUSP00000033004,ENSMUSP00000042701,ENSMUSP00000050538,ENSMUSP00000089708,ENSMUSP00000099739	H2-T23,Il4ra,Il6,Nod2,Ptpn22,Rsad2,Spon2,Stat6,Tlr2,Ung,Vsir
GO:0045089	positive regulation of innate immune response	12	158	3.58e-06	ENSMUSP00000020970,ENSMUSP00000029433,ENSMUSP00000029623,ENSMUSP00000029936,ENSMUSP00000031324,ENSMUSP00000035194,ENSMUSP00000050538,ENSMUSP00000056669,ENSMUSP00000062096,ENSMUSP00000099739,ENSMUSP00000103903,ENSMUSP00000124272	Cd14,Ereg,Gbp5,H2-T23,Lgals9,Mapkapk3,Nod2,Ptpn22,Rsad2,Tlr2,Tlr6,Unc93b1
GO:0097305	response to alcohol	14	228	3.74e-06	ENSMUSP00000000193,ENSMUSP00000001008,ENSMUSP00000021011,ENSMUSP00000023154,ENSMUSP00000025850,ENSMUSP00000030010,ENSMUSP00000031224,ENSMUSP00000038483,ENSMUSP00000048736,ENSMUSP00000055697,ENSMUSP00000056668,ENSMUSP00000056669,ENSMUSP00000106318,ENSMUSP00000136944	Abca1,Ccl2,Ccl3,Ccl7,Cd14,Cldn1,Fosl1,Hmgcs1,Igf1,Oxct1,P2ry6,Ptger2,Ptger4,Tgfbr3
GO:0048523	negative regulation of cellular process	76	4336	3.78e-06	ENSMUSP00000000924,ENSMUSP00000001008,ENSMUSP00000001548,ENSMUSP00000002360,ENSMUSP00000016640,ENSMUSP00000017590,ENSMUSP00000018744,ENSMUSP00000020301,ENSMUSP00000020970,ENSMUSP00000021607,ENSMUSP00000021796,ENSMUSP00000021941,ENSMUSP00000022612,ENSMUSP00000022660,ENSMUSP00000023732,ENSMUSP00000024866,ENSMUSP00000024988,ENSMUSP00000025181,ENSMUSP00000025399,ENSMUSP00000025523,ENSMUSP00000025850,…	Angptl4,Bdnf,C1qtnf1,C3,Ccl3,Cd274,Cd38,Col5a2,Csf1r,Cxcl10,Dab2,Ddit4l,Ecm1,Edn1,Enpp1,Ereg,Fosl1,H2-D1,H2-K1,Hmga1,Hoxa9,Ifi204,Ifit3,Igf1,Il15,Il4ra,Il6,Itga3,Lfng,Lgals3,Lgals9,Lgmn,Lif,Loxl2,Lrrc15,Mmp11,Mmp3,Mxd3,Naip2,Nod2,Npr1,Otop1,Pbk,Pbp2,Pdpn,Plcg2,Plek,Pmaip1,Podnl1,Postn,Ptger4,Ptgs1,Ptpn22,Ptx3,Pydc3,Pyhin1,Rsad2,Sgk1,Shmt1,Six1,Sphk1,Stat6,Sulf1,Tcf7,Tead2,Tgfbr3,Thbs1,Tlr2,Tlr6,T…
GO:0032501	multicellular organismal process	94	5888	4.28e-06	ENSMUSP00000000193,ENSMUSP00000000299,ENSMUSP00000000924,ENSMUSP00000001008,ENSMUSP00000001548,ENSMUSP00000002360,ENSMUSP00000014743,ENSMUSP00000015394,ENSMUSP00000020970,ENSMUSP00000021607,ENSMUSP00000021796,ENSMUSP00000022368,ENSMUSP00000022660,ENSMUSP00000023154,ENSMUSP00000023732,ENSMUSP00000023737,ENSMUSP00000024791,ENSMUSP00000024866,ENSMUSP00000024988,ENSMUSP00000025181,ENSMUSP00000025523,…	Abca1,Angptl4,Bdnf,C3,Casp1,Ccl2,Ccl3,Cd38,Cldn1,Col12a1,Col1a2,Col5a2,Csf1,Csf1r,Dab2,Dhh,Dnaaf3,Ecm1,Edn1,Enpp1,Ereg,Etv5,Fam83d,Fosl1,Gbp5,Gpr39,H2-D1,H2-K1,H2-T23,Hmga1,Hmgcs1,Hoxa9,Hpse,Ifi204,Igf1,Igsf10,Il15,Il4ra,Il6,Irx5,Itga3,Itgb2,Lfng,Lgals3,Lgals9,Lgmn,Lif,Loxl2,Meox1,Mme,Mmp11,Mmp13,Mmp19,Msln,Nod2,Npr1,Olfml3,Otop1,Oxct1,Pappa,Pdpn,Plau,Plcg2,Plek,Postn,Procr,Ptger4,Ptgs1,Ptpn22,Ra…
GO:0002824	positive regulation of adaptive immune response based on somatic recombination of immune receptors built from immunoglobulin superfamily domains	10	102	4.47e-06	ENSMUSP00000016640,ENSMUSP00000020970,ENSMUSP00000024988,ENSMUSP00000025181,ENSMUSP00000026845,ENSMUSP00000031587,ENSMUSP00000050538,ENSMUSP00000089708,ENSMUSP00000099739,ENSMUSP00000134570	C3,Cd274,H2-D1,H2-K1,H2-T23,Il6,Nod2,Rsad2,Stat6,Ung
GO:0050704	regulation of interleukin-1 secretion	7	36	5.31e-06	ENSMUSP00000001008,ENSMUSP00000027012,ENSMUSP00000027015,ENSMUSP00000029623,ENSMUSP00000048736,ENSMUSP00000050538,ENSMUSP00000055542	Casp1,Casp4,Ccl3,Nod2,Ptger4,Tlr2,Trim16
GO:0002706	regulation of lymphocyte mediated immunity	11	138	7.25e-06	ENSMUSP00000020301,ENSMUSP00000020970,ENSMUSP00000024988,ENSMUSP00000025181,ENSMUSP00000026845,ENSMUSP00000031587,ENSMUSP00000050538,ENSMUSP00000089708,ENSMUSP00000099739,ENSMUSP00000103903,ENSMUSP00000134570	C3,H2-D1,H2-K1,H2-T23,Il6,Lgals9,Nod2,Rsad2,Stat6,Ung,Vsir
GO:0045937	positive regulation of phosphate metabolic process	30	1051	7.31e-06	ENSMUSP00000000193,ENSMUSP00000001008,ENSMUSP00000009329,ENSMUSP00000014743,ENSMUSP00000017590,ENSMUSP00000021011,ENSMUSP00000021796,ENSMUSP00000024791,ENSMUSP00000024866,ENSMUSP00000024988,ENSMUSP00000025523,ENSMUSP00000026845,ENSMUSP00000027581,ENSMUSP00000029433,ENSMUSP00000029623,ENSMUSP00000031324,ENSMUSP00000034148,ENSMUSP00000044903,ENSMUSP00000048736,ENSMUSP00000050538,ENSMUSP00000055697,…	Bdnf,C1qtnf1,C3,Ccl2,Ccl3,Ccl7,Ccl8,Csf1,Csf1r,Dab2,Edn1,Ereg,Gpr39,Igf1,Il15,Il6,Lgals9,Lif,Nod2,P2ry6,Plek,Ptger4,Ptpn22,Sphk1,Tec,Thbs1,Tlr2,Tlr6,Trem2,Xdh
GO:0022610	biological adhesion	24	712	7.44e-06	ENSMUSP00000000299,ENSMUSP00000001181,ENSMUSP00000001548,ENSMUSP00000023154,ENSMUSP00000024849,ENSMUSP00000029936,ENSMUSP00000030317,ENSMUSP00000035579,ENSMUSP00000037719,ENSMUSP00000039452,ENSMUSP00000042701,ENSMUSP00000044072,ENSMUSP00000044903,ENSMUSP00000046199,ENSMUSP00000055823,ENSMUSP00000066777,ENSMUSP00000071662,ENSMUSP00000072773,ENSMUSP00000075279,ENSMUSP00000099945,ENSMUSP00000103903,…	Cldn1,Col12a1,Col6a2,Emilin2,Gbp5,Gypc,Hpse,Itga3,Itgb2,Lgals3bp,Lgals9,Lrrc15,Msln,Pdpn,Plek,Postn,Pstpip1,Spon2,Stab1,Sulf1,Tgfbi,Thbs1,Thbs2,Tnn
GO:0032760	positive regulation of tumor necrosis factor production	9	82	7.44e-06	ENSMUSP00000000193,ENSMUSP00000001008,ENSMUSP00000029623,ENSMUSP00000042701,ENSMUSP00000044903,ENSMUSP00000050538,ENSMUSP00000056669,ENSMUSP00000099739,ENSMUSP00000103903	Ccl2,Ccl3,Cd14,H2-T23,Lgals9,Nod2,Spon2,Thbs1,Tlr2
GO:0001932	regulation of protein phosphorylation	35	1362	7.49e-06	ENSMUSP00000000193,ENSMUSP00000000299,ENSMUSP00000001008,ENSMUSP00000009329,ENSMUSP00000014743,ENSMUSP00000017590,ENSMUSP00000021011,ENSMUSP00000021796,ENSMUSP00000022612,ENSMUSP00000024791,ENSMUSP00000024866,ENSMUSP00000024988,ENSMUSP00000025523,ENSMUSP00000026845,ENSMUSP00000027581,ENSMUSP00000029183,ENSMUSP00000029433,ENSMUSP00000029623,ENSMUSP00000031324,ENSMUSP00000034148,ENSMUSP00000044903,…	Bdnf,C1qtnf1,C3,Ccl2,Ccl3,Ccl7,Ccl8,Csf1,Csf1r,Dab2,Edn1,Enpp1,Ereg,Fam83d,Gpr39,Igf1,Il15,Il6,Itgb2,Lgals9,Lif,Lrrc15,Nod2,P2ry6,Pbk,Podnl1,Ptger4,Ptpn22,Sphk1,Tec,Thbs1,Tlr2,Tlr6,Trem2,Xdh
GO:0071495	cellular response to endogenous stimulus	29	997	7.84e-06	ENSMUSP00000000193,ENSMUSP00000018744,ENSMUSP00000020301,ENSMUSP00000021607,ENSMUSP00000021796,ENSMUSP00000023154,ENSMUSP00000023732,ENSMUSP00000024791,ENSMUSP00000026845,ENSMUSP00000027012,ENSMUSP00000029433,ENSMUSP00000029623,ENSMUSP00000031224,ENSMUSP00000031668,ENSMUSP00000034497,ENSMUSP00000038483,ENSMUSP00000048736,ENSMUSP00000050538,ENSMUSP00000055697,ENSMUSP00000056668,ENSMUSP00000059026,…	Casp4,Ccl2,Cldn1,Col1a2,Col5a2,Dab2,Edn1,Enpp1,Hmgcs1,Igf1,Il6,Lgmn,Mmp3,Nod2,Otop1,P2ry6,Postn,Ptger2,Ptger4,Ptpn22,Sgk1,Shmt1,Six1,Tgfbr3,Tlr2,Tlr6,Trem2,Vsir,Wnt10b
GO:0032732	positive regulation of interleukin-1 production	7	40	9.3e-06	ENSMUSP00000001008,ENSMUSP00000027012,ENSMUSP00000027015,ENSMUSP00000029623,ENSMUSP00000050538,ENSMUSP00000055542,ENSMUSP00000103903	Casp1,Casp4,Ccl3,Lgals9,Nod2,Tlr2,Trim16
GO:0048247	lymphocyte chemotaxis	7	40	9.3e-06	ENSMUSP00000000193,ENSMUSP00000001008,ENSMUSP00000009329,ENSMUSP00000019064,ENSMUSP00000021011,ENSMUSP00000036245,ENSMUSP00000047646	Ccl2,Ccl3,Ccl7,Ccl8,Cxcl10,Cxcl16,Hsd3b7
GO:0006897	endocytosis	18	424	1.04e-05	ENSMUSP00000000299,ENSMUSP00000019064,ENSMUSP00000022660,ENSMUSP00000024791,ENSMUSP00000024988,ENSMUSP00000025818,ENSMUSP00000029421,ENSMUSP00000030010,ENSMUSP00000035194,ENSMUSP00000035579,ENSMUSP00000042701,ENSMUSP00000044903,ENSMUSP00000046199,ENSMUSP00000055823,ENSMUSP00000056669,ENSMUSP00000079689,ENSMUSP00000099411,ENSMUSP00000101159	Abca1,C3,Cd14,Cxcl16,Dab2,Enpp1,Itgb2,Lgals3bp,Loxl2,Mapkapk3,Pstpip1,Ptx3,Rin1,Spon2,Stab1,Tgm2,Thbs1,Trem2
GO:0030595	leukocyte chemotaxis	10	114	1.05e-05	ENSMUSP00000000193,ENSMUSP00000000299,ENSMUSP00000001008,ENSMUSP00000009329,ENSMUSP00000019064,ENSMUSP00000021011,ENSMUSP00000036245,ENSMUSP00000047646,ENSMUSP00000074885,ENSMUSP00000114350	Ccl2,Ccl3,Ccl7,Ccl8,Cxcl10,Cxcl16,Cxcl2,Hsd3b7,Itgb2,Lgals3
GO:0030155	regulation of cell adhesion	22	624	1.1e-05	ENSMUSP00000000193,ENSMUSP00000001548,ENSMUSP00000014743,ENSMUSP00000016640,ENSMUSP00000017590,ENSMUSP00000020301,ENSMUSP00000022368,ENSMUSP00000026845,ENSMUSP00000029433,ENSMUSP00000030317,ENSMUSP00000033004,ENSMUSP00000034148,ENSMUSP00000044903,ENSMUSP00000048736,ENSMUSP00000056668,ENSMUSP00000072773,ENSMUSP00000079689,ENSMUSP00000097097,ENSMUSP00000099411,ENSMUSP00000099739,ENSMUSP00000103903,…	C1qtnf1,Ccdc80,Ccl2,Cd274,Csf1,Dab2,H2-T23,Igf1,Il15,Il4ra,Il6,Itga3,Lgals3,Lgals9,Pdpn,Plau,Postn,Ptger4,Ptpn22,Tgm2,Thbs1,Vsir
GO:0002688	regulation of leukocyte chemotaxis	10	116	1.2e-05	ENSMUSP00000000193,ENSMUSP00000001008,ENSMUSP00000014743,ENSMUSP00000021011,ENSMUSP00000021607,ENSMUSP00000021796,ENSMUSP00000044903,ENSMUSP00000047646,ENSMUSP00000050538,ENSMUSP00000074885	Ccl2,Ccl3,Ccl7,Csf1,Cxcl10,Cxcl2,Edn1,Lgmn,Nod2,Thbs1
GO:0045785	positive regulation of cell adhesion	17	383	1.2e-05	ENSMUSP00000000193,ENSMUSP00000001548,ENSMUSP00000014743,ENSMUSP00000016640,ENSMUSP00000026845,ENSMUSP00000029433,ENSMUSP00000030317,ENSMUSP00000033004,ENSMUSP00000034148,ENSMUSP00000044903,ENSMUSP00000048736,ENSMUSP00000056668,ENSMUSP00000079689,ENSMUSP00000097097,ENSMUSP00000099411,ENSMUSP00000099739,ENSMUSP00000103903	Ccdc80,Ccl2,Cd274,Csf1,Dab2,H2-T23,Igf1,Il15,Il4ra,Il6,Itga3,Lgals9,Pdpn,Ptger4,Ptpn22,Tgm2,Thbs1
GO:0048731	system development	71	4072	1.32e-05	ENSMUSP00000000193,ENSMUSP00000001008,ENSMUSP00000001548,ENSMUSP00000002360,ENSMUSP00000014743,ENSMUSP00000015394,ENSMUSP00000020970,ENSMUSP00000021796,ENSMUSP00000022368,ENSMUSP00000022660,ENSMUSP00000023154,ENSMUSP00000023732,ENSMUSP00000023737,ENSMUSP00000024791,ENSMUSP00000024866,ENSMUSP00000025181,ENSMUSP00000025523,ENSMUSP00000025850,ENSMUSP00000026411,ENSMUSP00000026845,ENSMUSP00000029183,…	Angptl4,Bdnf,Ccl2,Ccl3,Cd38,Cldn1,Col1a2,Col5a2,Csf1,Csf1r,Dab2,Dhh,Dnaaf3,Ecm1,Edn1,Enpp1,Ereg,Etv5,Fam83d,Fosl1,H2-D1,H2-K1,H2-T23,Hmgcs1,Hoxa9,Hpse,Ifi204,Igf1,Igsf10,Il15,Il6,Irx5,Itga3,Lfng,Lgals3,Lif,Loxl2,Meox1,Mme,Mmp13,Mmp19,Msln,Otop1,Oxct1,Pdpn,Plau,Plcg2,Plek,Postn,Ptger4,Ptgs1,Ptpn22,Rsad2,Sgk1,Six1,Sphk1,Stat6,Sulf1,Tcf7,Tead2,Tgfbi,Tgfbr3,Tgm2,Thbs1,Tlr2,Tnfaip2,Tnn,Trem2,Ung,Wnt10…
GO:2000377	regulation of reactive oxygen species metabolic process	12	184	1.41e-05	ENSMUSP00000000299,ENSMUSP00000022368,ENSMUSP00000024866,ENSMUSP00000026845,ENSMUSP00000029421,ENSMUSP00000029623,ENSMUSP00000034497,ENSMUSP00000044903,ENSMUSP00000048736,ENSMUSP00000056668,ENSMUSP00000062096,ENSMUSP00000076189	Igf1,Il6,Itgb2,Mmp3,Plau,Ptger4,Ptx3,Thbs1,Tlr2,Tlr6,Trim30a,Xdh
GO:0009615	response to virus	13	221	1.42e-05	ENSMUSP00000020970,ENSMUSP00000026845,ENSMUSP00000029936,ENSMUSP00000031542,ENSMUSP00000042701,ENSMUSP00000047646,ENSMUSP00000059717,ENSMUSP00000060082,ENSMUSP00000076189,ENSMUSP00000099888,ENSMUSP00000099889,ENSMUSP00000103903,ENSMUSP00000124272	Cxcl10,Gbp5,Ifit1,Ifit3,Il6,Lgals9,Oas2,Oasl2,Rsad2,Samhd1,Spon2,Trim30a,Unc93b1
GO:0034341	response to interferon-gamma	10	119	1.45e-05	ENSMUSP00000000193,ENSMUSP00000001008,ENSMUSP00000009329,ENSMUSP00000019064,ENSMUSP00000021011,ENSMUSP00000021796,ENSMUSP00000023154,ENSMUSP00000027015,ENSMUSP00000029623,ENSMUSP00000029936	Casp1,Ccl2,Ccl3,Ccl7,Ccl8,Cldn1,Cxcl16,Edn1,Gbp5,Tlr2
GO:0009653	anatomical structure morphogenesis	45	2089	1.48e-05	ENSMUSP00000000193,ENSMUSP00000001548,ENSMUSP00000002360,ENSMUSP00000014743,ENSMUSP00000015394,ENSMUSP00000021796,ENSMUSP00000022368,ENSMUSP00000022660,ENSMUSP00000023732,ENSMUSP00000025523,ENSMUSP00000026411,ENSMUSP00000026845,ENSMUSP00000027015,ENSMUSP00000029623,ENSMUSP00000030317,ENSMUSP00000031224,ENSMUSP00000031324,ENSMUSP00000031555,ENSMUSP00000031668,ENSMUSP00000034184,ENSMUSP00000037719,…	Angptl4,Bdnf,Casp1,Ccl2,Col12a1,Col1a2,Col5a2,Csf1,Csf1r,Dab2,Ecm1,Edn1,Ereg,Hoxa9,Hpse,Igf1,Il6,Irx5,Itga3,Lfng,Lif,Loxl2,Meox1,Mmp13,Mmp19,Otop1,Pdpn,Plau,Postn,Ptger4,Sgk1,Six1,Stat6,Sulf1,Tcf7,Tead2,Tgfbi,Tgfbr3,Tgm2,Thbs1,Tlr2,Tnfaip2,Tnn,Unc93b1,Wnt10b
GO:0050718	positive regulation of interleukin-1 beta secretion	6	26	1.48e-05	ENSMUSP00000001008,ENSMUSP00000027012,ENSMUSP00000027015,ENSMUSP00000029623,ENSMUSP00000050538,ENSMUSP00000055542	Casp1,Casp4,Ccl3,Nod2,Tlr2,Trim16
GO:0002690	positive regulation of leukocyte chemotaxis	9	93	1.77e-05	ENSMUSP00000000193,ENSMUSP00000001008,ENSMUSP00000014743,ENSMUSP00000021011,ENSMUSP00000021607,ENSMUSP00000021796,ENSMUSP00000044903,ENSMUSP00000047646,ENSMUSP00000074885	Ccl2,Ccl3,Ccl7,Csf1,Cxcl10,Cxcl2,Edn1,Lgmn,Thbs1
GO:0048513	animal organ development	57	3012	2.14e-05	ENSMUSP00000000193,ENSMUSP00000001548,ENSMUSP00000014743,ENSMUSP00000015394,ENSMUSP00000020970,ENSMUSP00000021796,ENSMUSP00000022660,ENSMUSP00000023154,ENSMUSP00000023732,ENSMUSP00000023737,ENSMUSP00000024791,ENSMUSP00000024866,ENSMUSP00000025181,ENSMUSP00000025523,ENSMUSP00000025850,ENSMUSP00000026411,ENSMUSP00000026845,ENSMUSP00000029183,ENSMUSP00000029400,ENSMUSP00000029433,ENSMUSP00000029623,…	Bdnf,Ccl2,Cldn1,Col1a2,Col5a2,Csf1,Csf1r,Dab2,Dhh,Dnaaf3,Ecm1,Edn1,Enpp1,Ereg,Fam83d,Fosl1,H2-K1,H2-T23,Hmgcs1,Hoxa9,Ifi204,Igf1,Il15,Il6,Irx5,Itga3,Lfng,Lif,Loxl2,Meox1,Mme,Mmp13,Mmp19,Msln,Otop1,Oxct1,Pdpn,Plcg2,Plek,Ptger4,Ptgs1,Ptpn22,Rsad2,Six1,Sphk1,Stat6,Sulf1,Tcf7,Tead2,Tgfbi,Tgfbr3,Tgm2,Thbs1,Tlr2,Trem2,Wnt10b,Xdh
GO:0002708	positive regulation of lymphocyte mediated immunity	9	96	2.22e-05	ENSMUSP00000020970,ENSMUSP00000024988,ENSMUSP00000025181,ENSMUSP00000026845,ENSMUSP00000031587,ENSMUSP00000050538,ENSMUSP00000089708,ENSMUSP00000099739,ENSMUSP00000134570	C3,H2-D1,H2-K1,H2-T23,Il6,Nod2,Rsad2,Stat6,Ung
GO:0043408	regulation of MAPK cascade	23	709	2.22e-05	ENSMUSP00000000193,ENSMUSP00000001008,ENSMUSP00000009329,ENSMUSP00000017590,ENSMUSP00000021011,ENSMUSP00000021796,ENSMUSP00000022612,ENSMUSP00000024791,ENSMUSP00000024866,ENSMUSP00000024988,ENSMUSP00000025523,ENSMUSP00000026845,ENSMUSP00000027581,ENSMUSP00000029183,ENSMUSP00000029433,ENSMUSP00000029623,ENSMUSP00000044903,ENSMUSP00000050538,ENSMUSP00000055697,ENSMUSP00000056668,ENSMUSP00000062096,…	C1qtnf1,C3,Ccl2,Ccl3,Ccl7,Ccl8,Csf1r,Dab2,Edn1,Fam83d,Gpr39,Igf1,Il6,Lif,Nod2,P2ry6,Pbk,Ptpn22,Thbs1,Tlr2,Tlr6,Trem2,Xdh
GO:0071346	cellular response to interferon-gamma	9	97	2.38e-05	ENSMUSP00000000193,ENSMUSP00000001008,ENSMUSP00000009329,ENSMUSP00000021011,ENSMUSP00000021796,ENSMUSP00000023154,ENSMUSP00000027015,ENSMUSP00000029623,ENSMUSP00000029936	Casp1,Ccl2,Ccl3,Ccl7,Ccl8,Cldn1,Edn1,Gbp5,Tlr2
GO:0014070	response to organic cyclic compound	26	883	2.4e-05	ENSMUSP00000000193,ENSMUSP00000001008,ENSMUSP00000018744,ENSMUSP00000021796,ENSMUSP00000023154,ENSMUSP00000023732,ENSMUSP00000023737,ENSMUSP00000025850,ENSMUSP00000026411,ENSMUSP00000026845,ENSMUSP00000027015,ENSMUSP00000030010,ENSMUSP00000030964,ENSMUSP00000034148,ENSMUSP00000038483,ENSMUSP00000050538,ENSMUSP00000055697,ENSMUSP00000059026,ENSMUSP00000072773,ENSMUSP00000074885,ENSMUSP00000079689,…	Abca1,Casp1,Ccl2,Ccl3,Cd38,Cldn1,Cxcl2,Dab2,Dhh,Edn1,Fosl1,Hmgcs1,Ifit3,Il15,Il6,Mmp19,Nod2,P2ry6,Pappa,Plcg2,Postn,Ptger2,Sgk1,Shmt1,Six1,Wnt10b
GO:0001568	blood vessel development	19	504	2.45e-05	ENSMUSP00000000193,ENSMUSP00000002360,ENSMUSP00000021796,ENSMUSP00000022368,ENSMUSP00000022660,ENSMUSP00000025850,ENSMUSP00000026411,ENSMUSP00000031224,ENSMUSP00000031324,ENSMUSP00000031668,ENSMUSP00000037719,ENSMUSP00000044072,ENSMUSP00000044903,ENSMUSP00000048736,ENSMUSP00000059026,ENSMUSP00000099806,ENSMUSP00000103431,ENSMUSP00000112665,ENSMUSP00000131010	Angptl4,Ccl2,Col1a2,Ecm1,Edn1,Ereg,Fosl1,Hpse,Loxl2,Mmp19,Plau,Ptger4,Six1,Sphk1,Tead2,Tgfbi,Tgfbr3,Thbs1,Tnfaip2
GO:0035458	cellular response to interferon-beta	6	29	2.45e-05	ENSMUSP00000029936,ENSMUSP00000032473,ENSMUSP00000061900,ENSMUSP00000099888,ENSMUSP00000099889,ENSMUSP00000106845	Gbp5,Ifi204,Ifit1,Ifit3,Iigp1,Pyhin1
GO:0050878	regulation of body fluid levels	15	317	2.45e-05	ENSMUSP00000015394,ENSMUSP00000017590,ENSMUSP00000021796,ENSMUSP00000022368,ENSMUSP00000023154,ENSMUSP00000024866,ENSMUSP00000024988,ENSMUSP00000029140,ENSMUSP00000030317,ENSMUSP00000044072,ENSMUSP00000044903,ENSMUSP00000048736,ENSMUSP00000060082,ENSMUSP00000071836,ENSMUSP00000099945	C1qtnf1,C3,Cldn1,Edn1,Hpse,Mmp13,Oas2,Pdpn,Plau,Plek,Procr,Ptger4,Tec,Thbs1,Xdh
GO:0065008	regulation of biological quality	62	3420	2.45e-05	ENSMUSP00000000193,ENSMUSP00000000299,ENSMUSP00000001008,ENSMUSP00000002360,ENSMUSP00000014743,ENSMUSP00000015394,ENSMUSP00000017590,ENSMUSP00000018744,ENSMUSP00000021011,ENSMUSP00000021607,ENSMUSP00000021796,ENSMUSP00000022368,ENSMUSP00000023154,ENSMUSP00000023732,ENSMUSP00000024866,ENSMUSP00000024988,ENSMUSP00000025399,ENSMUSP00000025523,ENSMUSP00000025818,ENSMUSP00000026845,ENSMUSP00000027015,…	Abca1,Angptl4,Atp6v0d2,Bdnf,C1qtnf1,C3,Casp1,Ccl2,Ccl3,Ccl7,Cd38,Cldn1,Col1a2,Csf1,Csf1r,Cxcl10,Cxcl2,Dab2,Dhrs9,Dio2,Edn1,Enpp1,Etv5,Gpr39,Hpse,Igf1,Il6,Irx5,Itgb2,Lgals9,Lgmn,Lif,Mmp13,Naalad2,Nod2,Npr1,Oas2,Oxct1,Pdpn,Plau,Plcg2,Plek,Pmaip1,Postn,Procr,Ptger4,Ptgs1,Ptx3,Rin1,Sgk1,Shmt1,Six1,Sphk1,Tec,Tgfbr3,Tgm2,Thbs1,Thbs2,Tlr2,Tlr6,Wnt10b,Xdh
GO:0032675	regulation of interleukin-6 production	10	128	2.49e-05	ENSMUSP00000026845,ENSMUSP00000029433,ENSMUSP00000029623,ENSMUSP00000031324,ENSMUSP00000042701,ENSMUSP00000050538,ENSMUSP00000062096,ENSMUSP00000076189,ENSMUSP00000103903,ENSMUSP00000124272	Ereg,Il6,Lgals9,Nod2,Ptpn22,Spon2,Tlr2,Tlr6,Trim30a,Unc93b1
GO:0072359	circulatory system development	26	889	2.62e-05	ENSMUSP00000000193,ENSMUSP00000001548,ENSMUSP00000002360,ENSMUSP00000015394,ENSMUSP00000021796,ENSMUSP00000022368,ENSMUSP00000022660,ENSMUSP00000025850,ENSMUSP00000026411,ENSMUSP00000030317,ENSMUSP00000031224,ENSMUSP00000031324,ENSMUSP00000031668,ENSMUSP00000037719,ENSMUSP00000044072,ENSMUSP00000044903,ENSMUSP00000048736,ENSMUSP00000056668,ENSMUSP00000059026,ENSMUSP00000067066,ENSMUSP00000092498,…	Angptl4,Ccl2,Col1a2,Dnaaf3,Ecm1,Edn1,Ereg,Fosl1,Hpse,Igf1,Itga3,Lif,Loxl2,Mmp13,Mmp19,Oxct1,Pdpn,Plau,Ptger4,Six1,Sphk1,Tead2,Tgfbi,Tgfbr3,Thbs1,Tnfaip2
GO:0002828	regulation of type 2 immune response	6	30	2.82e-05	ENSMUSP00000020970,ENSMUSP00000026845,ENSMUSP00000033004,ENSMUSP00000050538,ENSMUSP00000089708,ENSMUSP00000112665	Ecm1,Il4ra,Il6,Nod2,Rsad2,Stat6
GO:0031401	positive regulation of protein modification process	30	1142	3.19e-05	ENSMUSP00000000193,ENSMUSP00000001008,ENSMUSP00000009329,ENSMUSP00000014743,ENSMUSP00000017590,ENSMUSP00000021011,ENSMUSP00000021796,ENSMUSP00000024791,ENSMUSP00000024866,ENSMUSP00000024988,ENSMUSP00000025523,ENSMUSP00000026845,ENSMUSP00000027581,ENSMUSP00000029433,ENSMUSP00000029623,ENSMUSP00000031324,ENSMUSP00000034148,ENSMUSP00000044903,ENSMUSP00000045542,ENSMUSP00000048736,ENSMUSP00000050538,…	Bdnf,C1qtnf1,C3,Ccl2,Ccl3,Ccl7,Ccl8,Csf1,Csf1r,Dab2,Edn1,Ereg,Gpr39,Igf1,Il15,Il6,Lgals9,Lif,Nod2,P2ry6,Ptger4,Ptpn22,Sphk1,Tec,Thbs1,Tlr2,Tlr6,Trem2,Tspyl5,Xdh
GO:0070374	positive regulation of ERK1 and ERK2 cascade	12	204	3.45e-05	ENSMUSP00000000193,ENSMUSP00000001008,ENSMUSP00000009329,ENSMUSP00000021011,ENSMUSP00000024791,ENSMUSP00000024988,ENSMUSP00000025523,ENSMUSP00000026845,ENSMUSP00000029433,ENSMUSP00000029623,ENSMUSP00000050538,ENSMUSP00000055697	C3,Ccl2,Ccl3,Ccl7,Ccl8,Csf1r,Il6,Nod2,P2ry6,Ptpn22,Tlr2,Trem2
GO:0002757	immune response-activating signal transduction	11	168	3.54e-05	ENSMUSP00000029433,ENSMUSP00000029623,ENSMUSP00000030964,ENSMUSP00000035194,ENSMUSP00000050538,ENSMUSP00000056669,ENSMUSP00000062096,ENSMUSP00000071836,ENSMUSP00000079991,ENSMUSP00000103903,ENSMUSP00000124272	Cd14,Cd38,Lgals9,Mapkapk3,Nod2,Plcg2,Ptpn22,Tec,Tlr2,Tlr6,Unc93b1
GO:0002683	negative regulation of immune system process	17	421	3.57e-05	ENSMUSP00000001008,ENSMUSP00000016640,ENSMUSP00000020301,ENSMUSP00000029433,ENSMUSP00000033004,ENSMUSP00000044903,ENSMUSP00000046939,ENSMUSP00000048736,ENSMUSP00000050538,ENSMUSP00000056668,ENSMUSP00000062096,ENSMUSP00000076189,ENSMUSP00000089708,ENSMUSP00000099739,ENSMUSP00000103903,ENSMUSP00000109734,ENSMUSP00000114350	Ccl3,Cd274,H2-T23,Hoxa9,Igf1,Il4ra,Lgals3,Lgals9,Nod2,Otop1,Ptger4,Ptpn22,Stat6,Thbs1,Tlr6,Trim30a,Vsir
GO:0032651	regulation of interleukin-1 beta production	7	53	4.21e-05	ENSMUSP00000001008,ENSMUSP00000027012,ENSMUSP00000027015,ENSMUSP00000029623,ENSMUSP00000050538,ENSMUSP00000055542,ENSMUSP00000131010	Casp1,Casp4,Ccl3,Nod2,Sphk1,Tlr2,Trim16
GO:0002520	immune system development	22	687	4.28e-05	ENSMUSP00000014743,ENSMUSP00000020970,ENSMUSP00000023732,ENSMUSP00000024791,ENSMUSP00000025523,ENSMUSP00000026845,ENSMUSP00000029433,ENSMUSP00000029623,ENSMUSP00000030317,ENSMUSP00000031224,ENSMUSP00000031555,ENSMUSP00000031587,ENSMUSP00000034148,ENSMUSP00000046939,ENSMUSP00000048736,ENSMUSP00000051158,ENSMUSP00000059026,ENSMUSP00000079689,ENSMUSP00000079991,ENSMUSP00000084055,ENSMUSP00000089708,…	Csf1,Csf1r,Dab2,Hoxa9,Il15,Il6,Lfng,Meox1,Pdpn,Plcg2,Plek,Ptger4,Ptpn22,Rsad2,Six1,Stat6,Tcf7,Tgfbr3,Tlr2,Trem2,Ung,Wnt10b
GO:0002694	regulation of leukocyte activation	18	479	4.57e-05	ENSMUSP00000000193,ENSMUSP00000000299,ENSMUSP00000016640,ENSMUSP00000020301,ENSMUSP00000026845,ENSMUSP00000029433,ENSMUSP00000030964,ENSMUSP00000031587,ENSMUSP00000033004,ENSMUSP00000034148,ENSMUSP00000044903,ENSMUSP00000050538,ENSMUSP00000056668,ENSMUSP00000062096,ENSMUSP00000089708,ENSMUSP00000099739,ENSMUSP00000103903,ENSMUSP00000114350	Ccl2,Cd274,Cd38,H2-T23,Igf1,Il15,Il4ra,Il6,Itgb2,Lgals3,Lgals9,Nod2,Ptpn22,Stat6,Thbs1,Tlr6,Ung,Vsir
GO:0051128	regulation of cellular component organization	47	2337	4.57e-05	ENSMUSP00000000193,ENSMUSP00000001008,ENSMUSP00000001548,ENSMUSP00000009329,ENSMUSP00000019064,ENSMUSP00000021011,ENSMUSP00000021796,ENSMUSP00000023154,ENSMUSP00000023732,ENSMUSP00000024988,ENSMUSP00000025181,ENSMUSP00000025399,ENSMUSP00000025523,ENSMUSP00000025850,ENSMUSP00000026845,ENSMUSP00000029421,ENSMUSP00000029623,ENSMUSP00000029936,ENSMUSP00000030317,ENSMUSP00000030964,ENSMUSP00000031324,…	Bdnf,C3,Ccl2,Ccl3,Ccl7,Ccl8,Cd14,Cd38,Cd53,Cldn1,Csf1r,Cxcl10,Cxcl16,Dab2,Edn1,Enpp1,Ereg,Etv5,Fosl1,Gbp5,H2-D1,H2-K1,Hsd3b7,Igf1,Il4ra,Il6,Itga3,Lgals3,Lif,Mmp3,Nod2,Pdpn,Plcg2,Plek,Pmaip1,Postn,Ptger4,Ptx3,Rmi2,Sgk1,Six1,Sphk1,Thbs2,Tlr2,Tlr6,Trim30a,Wnt10b
GO:0048856	anatomical structure development	79	4912	4.79e-05	ENSMUSP00000000193,ENSMUSP00000000924,ENSMUSP00000001008,ENSMUSP00000001548,ENSMUSP00000002360,ENSMUSP00000014743,ENSMUSP00000015394,ENSMUSP00000020970,ENSMUSP00000021796,ENSMUSP00000022368,ENSMUSP00000022660,ENSMUSP00000023154,ENSMUSP00000023732,ENSMUSP00000023737,ENSMUSP00000024791,ENSMUSP00000024866,ENSMUSP00000025181,ENSMUSP00000025523,ENSMUSP00000025850,ENSMUSP00000026411,ENSMUSP00000026845,…	Angptl4,Bdnf,Casp1,Casp4,Ccl2,Ccl3,Cd38,Cldn1,Col12a1,Col1a2,Col5a2,Csf1,Csf1r,Dab2,Dhh,Dnaaf3,Ecm1,Edn1,Enpp1,Ereg,Etv5,Fam83d,Fosl1,H2-D1,H2-K1,H2-T23,Hmgcs1,Hoxa9,Hpse,Ifi204,Igf1,Igsf10,Il15,Il6,Irx5,Itga3,Lfng,Lgals3,Lif,Loxl2,Meox1,Mme,Mmp11,Mmp13,Mmp19,Msln,Olfml3,Otop1,Oxct1,Pdpn,Plau,Plcg2,Plek,Postn,Ptger4,Ptgs1,Ptpn22,Rsad2,Sgk1,Six1,Sphk1,Stat6,Sulf1,Tcf7,Tead2,Tec,Tgfbi,Tgfbr3,Tgm2,T…
GO:0051251	positive regulation of lymphocyte activation	13	253	5.01e-05	ENSMUSP00000000193,ENSMUSP00000016640,ENSMUSP00000026845,ENSMUSP00000029433,ENSMUSP00000030964,ENSMUSP00000031587,ENSMUSP00000033004,ENSMUSP00000034148,ENSMUSP00000050538,ENSMUSP00000056668,ENSMUSP00000089708,ENSMUSP00000099739,ENSMUSP00000103903	Ccl2,Cd274,Cd38,H2-T23,Igf1,Il15,Il4ra,Il6,Lgals9,Nod2,Ptpn22,Stat6,Ung
GO:0050818	regulation of coagulation	8	80	5.06e-05	ENSMUSP00000017590,ENSMUSP00000022368,ENSMUSP00000029140,ENSMUSP00000030317,ENSMUSP00000044072,ENSMUSP00000044903,ENSMUSP00000071836,ENSMUSP00000099945	C1qtnf1,Hpse,Pdpn,Plau,Plek,Procr,Tec,Thbs1
GO:0060759	regulation of response to cytokine stimulus	9	109	5.14e-05	ENSMUSP00000014743,ENSMUSP00000024791,ENSMUSP00000026845,ENSMUSP00000027012,ENSMUSP00000027015,ENSMUSP00000029623,ENSMUSP00000109734,ENSMUSP00000112665,ENSMUSP00000131010	Casp1,Casp4,Csf1,Ecm1,Il6,Otop1,Sphk1,Tlr2,Trem2
GO:2000181	negative regulation of blood vessel morphogenesis	9	110	5.48e-05	ENSMUSP00000000193,ENSMUSP00000024866,ENSMUSP00000044903,ENSMUSP00000046199,ENSMUSP00000047646,ENSMUSP00000048736,ENSMUSP00000067066,ENSMUSP00000128308,ENSMUSP00000137523	Ccl2,Cxcl10,Lif,Ptger4,Stab1,Sulf1,Thbs1,Thbs2,Xdh
GO:0032755	positive regulation of interleukin-6 production	8	82	5.9e-05	ENSMUSP00000026845,ENSMUSP00000029623,ENSMUSP00000031324,ENSMUSP00000042701,ENSMUSP00000050538,ENSMUSP00000062096,ENSMUSP00000103903,ENSMUSP00000124272	Ereg,Il6,Lgals9,Nod2,Spon2,Tlr2,Tlr6,Unc93b1
GO:0007155	cell adhesion	22	705	6.03e-05	ENSMUSP00000000299,ENSMUSP00000001181,ENSMUSP00000001548,ENSMUSP00000023154,ENSMUSP00000024849,ENSMUSP00000030317,ENSMUSP00000035579,ENSMUSP00000037719,ENSMUSP00000039452,ENSMUSP00000042701,ENSMUSP00000044072,ENSMUSP00000044903,ENSMUSP00000046199,ENSMUSP00000055823,ENSMUSP00000071662,ENSMUSP00000072773,ENSMUSP00000075279,ENSMUSP00000099945,ENSMUSP00000103903,ENSMUSP00000128308,ENSMUSP00000134317,…	Cldn1,Col12a1,Col6a2,Emilin2,Gypc,Hpse,Itga3,Itgb2,Lgals3bp,Lgals9,Msln,Pdpn,Plek,Postn,Pstpip1,Spon2,Stab1,Sulf1,Tgfbi,Thbs1,Thbs2,Tnn
GO:0007275	multicellular organism development	75	4603	6.03e-05	ENSMUSP00000000193,ENSMUSP00000000924,ENSMUSP00000001008,ENSMUSP00000001548,ENSMUSP00000002360,ENSMUSP00000014743,ENSMUSP00000015394,ENSMUSP00000020970,ENSMUSP00000021796,ENSMUSP00000022368,ENSMUSP00000022660,ENSMUSP00000023154,ENSMUSP00000023732,ENSMUSP00000023737,ENSMUSP00000024791,ENSMUSP00000024866,ENSMUSP00000025181,ENSMUSP00000025523,ENSMUSP00000025850,ENSMUSP00000026411,ENSMUSP00000026845,…	Angptl4,Bdnf,Ccl2,Ccl3,Cd38,Cldn1,Col12a1,Col1a2,Col5a2,Csf1,Csf1r,Dab2,Dhh,Dnaaf3,Ecm1,Edn1,Enpp1,Ereg,Etv5,Fam83d,Fosl1,H2-D1,H2-K1,H2-T23,Hmgcs1,Hoxa9,Hpse,Ifi204,Igf1,Igsf10,Il15,Il6,Irx5,Itga3,Lfng,Lgals3,Lif,Loxl2,Meox1,Mme,Mmp11,Mmp13,Mmp19,Msln,Olfml3,Otop1,Oxct1,Pdpn,Plau,Plcg2,Plek,Postn,Ptger4,Ptgs1,Ptpn22,Rsad2,Sgk1,Six1,Sphk1,Stat6,Sulf1,Tcf7,Tead2,Tgfbi,Tgfbr3,Tgm2,Thbs1,Tlr2,Tnfaip…
GO:0050727	regulation of inflammatory response	14	301	6.03e-05	ENSMUSP00000001008,ENSMUSP00000022612,ENSMUSP00000024988,ENSMUSP00000026845,ENSMUSP00000027012,ENSMUSP00000027015,ENSMUSP00000029623,ENSMUSP00000029936,ENSMUSP00000048736,ENSMUSP00000050538,ENSMUSP00000062096,ENSMUSP00000099411,ENSMUSP00000103903,ENSMUSP00000107607	C3,Casp1,Casp4,Ccl3,Cfh,Gbp5,Il6,Lgals9,Nod2,Pbk,Ptger4,Tgm2,Tlr2,Tlr6
GO:0034612	response to tumor necrosis factor	11	180	6.09e-05	ENSMUSP00000000193,ENSMUSP00000001008,ENSMUSP00000009329,ENSMUSP00000019064,ENSMUSP00000021011,ENSMUSP00000021796,ENSMUSP00000023154,ENSMUSP00000026845,ENSMUSP00000030808,ENSMUSP00000056669,ENSMUSP00000072773	Ccl2,Ccl3,Ccl7,Ccl8,Cd14,Cldn1,Cxcl16,Edn1,Il6,Postn,Tnfrsf9
GO:0032502	developmental process	82	5213	6.29e-05	ENSMUSP00000000193,ENSMUSP00000000924,ENSMUSP00000001008,ENSMUSP00000001548,ENSMUSP00000002360,ENSMUSP00000014743,ENSMUSP00000015394,ENSMUSP00000020301,ENSMUSP00000020970,ENSMUSP00000021796,ENSMUSP00000022368,ENSMUSP00000022660,ENSMUSP00000023154,ENSMUSP00000023732,ENSMUSP00000023737,ENSMUSP00000024791,ENSMUSP00000024866,ENSMUSP00000025181,ENSMUSP00000025523,ENSMUSP00000025850,ENSMUSP00000026411,…	Angptl4,Bdnf,Casp1,Casp4,Ccl2,Ccl3,Cd38,Cldn1,Col12a1,Col1a2,Col5a2,Csf1,Csf1r,Dab2,Dhh,Dnaaf3,Ecm1,Edn1,Enpp1,Ereg,Etv5,Fam83d,Fosl1,H2-D1,H2-K1,H2-T23,Hmga1,Hmgcs1,Hoxa9,Hpse,Ifi204,Igf1,Igsf10,Il15,Il6,Irx5,Itga3,Lfng,Lgals3,Lif,Loxl2,Meox1,Mme,Mmp11,Mmp13,Mmp19,Msln,Olfml3,Otop1,Oxct1,Pdpn,Plau,Plcg2,Plek,Postn,Ptger4,Ptgs1,Ptpn22,Rai14,Rsad2,Sgk1,Six1,Sphk1,Stat6,Sulf1,Tcf7,Tead2,Tec,Tgfbi,T…
GO:0030593	neutrophil chemotaxis	7	58	6.68e-05	ENSMUSP00000000193,ENSMUSP00000000299,ENSMUSP00000001008,ENSMUSP00000009329,ENSMUSP00000021011,ENSMUSP00000074885,ENSMUSP00000114350	Ccl2,Ccl3,Ccl7,Ccl8,Cxcl2,Itgb2,Lgals3
GO:0044093	positive regulation of molecular function	36	1593	6.91e-05	ENSMUSP00000000193,ENSMUSP00000000299,ENSMUSP00000001008,ENSMUSP00000009329,ENSMUSP00000014743,ENSMUSP00000021011,ENSMUSP00000021607,ENSMUSP00000021796,ENSMUSP00000023732,ENSMUSP00000024866,ENSMUSP00000025399,ENSMUSP00000025523,ENSMUSP00000025818,ENSMUSP00000025850,ENSMUSP00000026845,ENSMUSP00000027015,ENSMUSP00000027581,ENSMUSP00000029623,ENSMUSP00000031224,ENSMUSP00000031324,ENSMUSP00000031555,…	Bdnf,Casp1,Ccl2,Ccl3,Ccl7,Ccl8,Csf1,Csf1r,Dab2,Depdc1b,Edn1,Ereg,Fosl1,Gpr39,Igf1,Il6,Itgb2,Lfng,Lgals9,Lgmn,Nod2,Pcolce,Plcg2,Plek,Pmaip1,Rin1,Rin3,Sipa1,Sphk1,Tgfbr3,Thbs1,Tlr2,Tlr6,Traf1,Wnt10b,Xdh
GO:0002709	regulation of T cell mediated immunity	7	59	7.27e-05	ENSMUSP00000020301,ENSMUSP00000020970,ENSMUSP00000025181,ENSMUSP00000026845,ENSMUSP00000050538,ENSMUSP00000099739,ENSMUSP00000134570	H2-D1,H2-K1,H2-T23,Il6,Nod2,Rsad2,Vsir
GO:0032270	positive regulation of cellular protein metabolic process	34	1462	7.27e-05	ENSMUSP00000000193,ENSMUSP00000001008,ENSMUSP00000009329,ENSMUSP00000014743,ENSMUSP00000017590,ENSMUSP00000021011,ENSMUSP00000021607,ENSMUSP00000021796,ENSMUSP00000024791,ENSMUSP00000024866,ENSMUSP00000024988,ENSMUSP00000025399,ENSMUSP00000025523,ENSMUSP00000026845,ENSMUSP00000027015,ENSMUSP00000027581,ENSMUSP00000029433,ENSMUSP00000029623,ENSMUSP00000031324,ENSMUSP00000031731,ENSMUSP00000034148,…	Bdnf,C1qtnf1,C3,Casp1,Ccl2,Ccl3,Ccl7,Ccl8,Csf1,Csf1r,Dab2,Edn1,Ereg,Gpr39,Igf1,Il15,Il6,Lgals9,Lgmn,Lif,Nod2,P2ry6,Pcolce,Pmaip1,Ptger4,Ptpn22,Sphk1,Tec,Thbs1,Tlr2,Tlr6,Trem2,Tspyl5,Xdh
GO:0032722	positive regulation of chemokine production	7	59	7.27e-05	ENSMUSP00000025523,ENSMUSP00000026845,ENSMUSP00000029623,ENSMUSP00000033004,ENSMUSP00000050538,ENSMUSP00000072773,ENSMUSP00000103903	Csf1r,Il4ra,Il6,Lgals9,Nod2,Postn,Tlr2
GO:0048534	hematopoietic or lymphoid organ development	21	659	7.27e-05	ENSMUSP00000014743,ENSMUSP00000020970,ENSMUSP00000023732,ENSMUSP00000024791,ENSMUSP00000025523,ENSMUSP00000026845,ENSMUSP00000029433,ENSMUSP00000029623,ENSMUSP00000030317,ENSMUSP00000031224,ENSMUSP00000031555,ENSMUSP00000034148,ENSMUSP00000046939,ENSMUSP00000048736,ENSMUSP00000051158,ENSMUSP00000059026,ENSMUSP00000079689,ENSMUSP00000079991,ENSMUSP00000084055,ENSMUSP00000089708,ENSMUSP00000099945	Csf1,Csf1r,Dab2,Hoxa9,Il15,Il6,Lfng,Meox1,Pdpn,Plcg2,Plek,Ptger4,Ptpn22,Rsad2,Six1,Stat6,Tcf7,Tgfbr3,Tlr2,Trem2,Wnt10b
GO:0001775	cell activation	19	552	7.28e-05	ENSMUSP00000000299,ENSMUSP00000001008,ENSMUSP00000020970,ENSMUSP00000026845,ENSMUSP00000027015,ENSMUSP00000029433,ENSMUSP00000029623,ENSMUSP00000031555,ENSMUSP00000034148,ENSMUSP00000046939,ENSMUSP00000047646,ENSMUSP00000048736,ENSMUSP00000056668,ENSMUSP00000062096,ENSMUSP00000079991,ENSMUSP00000084055,ENSMUSP00000089708,ENSMUSP00000099739,ENSMUSP00000099945	Casp1,Ccl3,Cxcl10,H2-T23,Hoxa9,Igf1,Il15,Il6,Itgb2,Lfng,Plcg2,Plek,Ptger4,Ptpn22,Rsad2,Stat6,Tcf7,Tlr2,Tlr6
GO:0050729	positive regulation of inflammatory response	9	116	7.61e-05	ENSMUSP00000001008,ENSMUSP00000024988,ENSMUSP00000026845,ENSMUSP00000029623,ENSMUSP00000029936,ENSMUSP00000048736,ENSMUSP00000050538,ENSMUSP00000062096,ENSMUSP00000099411	C3,Ccl3,Gbp5,Il6,Nod2,Ptger4,Tgm2,Tlr2,Tlr6
GO:2001179	regulation of interleukin-10 secretion	4	8	7.86e-05	ENSMUSP00000016640,ENSMUSP00000030808,ENSMUSP00000048736,ENSMUSP00000103903	Cd274,Lgals9,Ptger4,Tnfrsf9
GO:0048514	blood vessel morphogenesis	16	406	8.48e-05	ENSMUSP00000000193,ENSMUSP00000002360,ENSMUSP00000021796,ENSMUSP00000022368,ENSMUSP00000022660,ENSMUSP00000026411,ENSMUSP00000031224,ENSMUSP00000031324,ENSMUSP00000037719,ENSMUSP00000044072,ENSMUSP00000044903,ENSMUSP00000048736,ENSMUSP00000059026,ENSMUSP00000099806,ENSMUSP00000103431,ENSMUSP00000112665	Angptl4,Ccl2,Ecm1,Edn1,Ereg,Hpse,Loxl2,Mmp19,Plau,Ptger4,Six1,Tead2,Tgfbi,Tgfbr3,Thbs1,Tnfaip2
GO:0001818	negative regulation of cytokine production	12	229	9.13e-05	ENSMUSP00000016640,ENSMUSP00000020301,ENSMUSP00000026845,ENSMUSP00000029433,ENSMUSP00000029623,ENSMUSP00000030808,ENSMUSP00000044903,ENSMUSP00000048736,ENSMUSP00000050538,ENSMUSP00000062096,ENSMUSP00000076189,ENSMUSP00000103903	Cd274,Il6,Lgals9,Nod2,Ptger4,Ptpn22,Thbs1,Tlr2,Tlr6,Tnfrsf9,Trim30a,Vsir
GO:0051091	positive regulation of DNA-binding transcription factor activity	12	230	9.48e-05	ENSMUSP00000000299,ENSMUSP00000021796,ENSMUSP00000023732,ENSMUSP00000025850,ENSMUSP00000026845,ENSMUSP00000029623,ENSMUSP00000031224,ENSMUSP00000050538,ENSMUSP00000057989,ENSMUSP00000062096,ENSMUSP00000130759,ENSMUSP00000131010	Bdnf,Edn1,Fosl1,Il6,Itgb2,Nod2,Sphk1,Tgfbr3,Tlr2,Tlr6,Traf1,Wnt10b
GO:0002221	pattern recognition receptor signaling pathway	7	63	0.0001	ENSMUSP00000029623,ENSMUSP00000035194,ENSMUSP00000050538,ENSMUSP00000056669,ENSMUSP00000062096,ENSMUSP00000103903,ENSMUSP00000124272	Cd14,Lgals9,Mapkapk3,Nod2,Tlr2,Tlr6,Unc93b1
GO:0031099	regeneration	10	156	0.0001	ENSMUSP00000000193,ENSMUSP00000022368,ENSMUSP00000023154,ENSMUSP00000023732,ENSMUSP00000037246,ENSMUSP00000056668,ENSMUSP00000057989,ENSMUSP00000067066,ENSMUSP00000071836,ENSMUSP00000072773	Bdnf,Ccl2,Cldn1,Igf1,Igsf10,Lif,Plau,Postn,Tec,Wnt10b
GO:0045597	positive regulation of cell differentiation	27	1033	0.0001	ENSMUSP00000001008,ENSMUSP00000001548,ENSMUSP00000009329,ENSMUSP00000014743,ENSMUSP00000020301,ENSMUSP00000021796,ENSMUSP00000022660,ENSMUSP00000023732,ENSMUSP00000025523,ENSMUSP00000026845,ENSMUSP00000029623,ENSMUSP00000030317,ENSMUSP00000033004,ENSMUSP00000034148,ENSMUSP00000035781,ENSMUSP00000048736,ENSMUSP00000055542,ENSMUSP00000056668,ENSMUSP00000057989,ENSMUSP00000067066,ENSMUSP00000078551,…	Bdnf,Ccl3,Ccl8,Cd53,Csf1,Csf1r,Dab2,Edn1,Etv5,Ifi204,Igf1,Il15,Il4ra,Il6,Itga3,Lgals9,Lif,Loxl2,Medag,Pdpn,Ptger4,Sgk1,Sphk1,Tlr2,Trim16,Vsir,Wnt10b
GO:0051247	positive regulation of protein metabolic process	35	1556	0.0001	ENSMUSP00000000193,ENSMUSP00000001008,ENSMUSP00000009329,ENSMUSP00000014743,ENSMUSP00000017590,ENSMUSP00000021011,ENSMUSP00000021607,ENSMUSP00000021796,ENSMUSP00000024791,ENSMUSP00000024866,ENSMUSP00000024988,ENSMUSP00000025399,ENSMUSP00000025523,ENSMUSP00000026845,ENSMUSP00000027015,ENSMUSP00000027581,ENSMUSP00000029433,ENSMUSP00000029623,ENSMUSP00000031324,ENSMUSP00000031731,ENSMUSP00000034148,…	Bdnf,C1qtnf1,C3,Casp1,Ccl2,Ccl3,Ccl7,Ccl8,Csf1,Csf1r,Dab2,Edn1,Ereg,Gpr39,Igf1,Il15,Il6,Lgals9,Lgmn,Lif,Nod2,P2ry6,Pcolce,Pmaip1,Ptger4,Ptpn22,Sphk1,Tec,Thbs1,Tlr2,Tlr6,Trem2,Trim30a,Tspyl5,Xdh
GO:0070542	response to fatty acid	8	90	0.0001	ENSMUSP00000000193,ENSMUSP00000021796,ENSMUSP00000023154,ENSMUSP00000029623,ENSMUSP00000031224,ENSMUSP00000038483,ENSMUSP00000048736,ENSMUSP00000055697	Ccl2,Cldn1,Edn1,P2ry6,Ptger2,Ptger4,Tgfbr3,Tlr2
GO:0098581	detection of external biotic stimulus	5	22	0.0001	ENSMUSP00000024791,ENSMUSP00000029623,ENSMUSP00000050538,ENSMUSP00000062096,ENSMUSP00000113890	Naip2,Nod2,Tlr2,Tlr6,Trem2
GO:1901342	regulation of vasculature development	14	319	0.0001	ENSMUSP00000000193,ENSMUSP00000000299,ENSMUSP00000024866,ENSMUSP00000024988,ENSMUSP00000044903,ENSMUSP00000046199,ENSMUSP00000047646,ENSMUSP00000048736,ENSMUSP00000067066,ENSMUSP00000112665,ENSMUSP00000114350,ENSMUSP00000128308,ENSMUSP00000131010,ENSMUSP00000137523	C3,Ccl2,Cxcl10,Ecm1,Itgb2,Lgals3,Lif,Ptger4,Sphk1,Stab1,Sulf1,Thbs1,Thbs2,Xdh
GO:0048585	negative regulation of response to stimulus	34	1496	0.00011	ENSMUSP00000001548,ENSMUSP00000017590,ENSMUSP00000020301,ENSMUSP00000021607,ENSMUSP00000022368,ENSMUSP00000022612,ENSMUSP00000024866,ENSMUSP00000026845,ENSMUSP00000029433,ENSMUSP00000031224,ENSMUSP00000031555,ENSMUSP00000033004,ENSMUSP00000034497,ENSMUSP00000039452,ENSMUSP00000044903,ENSMUSP00000048736,ENSMUSP00000050538,ENSMUSP00000056668,ENSMUSP00000058896,ENSMUSP00000062096,ENSMUSP00000066777,…	C1qtnf1,Dab2,Ddit4l,Ecm1,Enpp1,H2-T23,Igf1,Il4ra,Il6,Itga3,Lfng,Lgals3,Lgals9,Lgmn,Lif,Lrrc15,Mmp3,Nod2,Otop1,Pbk,Plau,Plek,Podnl1,Ptger4,Ptpn22,Stat6,Sulf1,Tgfbr3,Thbs1,Tlr6,Tnn,Trim30a,Vsir,Xdh
GO:0010941	regulation of cell death	36	1640	0.00012	ENSMUSP00000001008,ENSMUSP00000002360,ENSMUSP00000016640,ENSMUSP00000021607,ENSMUSP00000021796,ENSMUSP00000023732,ENSMUSP00000024866,ENSMUSP00000025399,ENSMUSP00000025523,ENSMUSP00000025850,ENSMUSP00000026845,ENSMUSP00000027012,ENSMUSP00000027015,ENSMUSP00000030317,ENSMUSP00000030808,ENSMUSP00000030964,ENSMUSP00000031224,ENSMUSP00000031587,ENSMUSP00000034497,ENSMUSP00000044903,ENSMUSP00000050538,…	Angptl4,Bdnf,Casp1,Casp4,Ccl3,Cd274,Cd38,Csf1r,Dab2,Edn1,Fosl1,Ifit3,Igf1,Il6,Lgals3,Lgmn,Mmp3,Naip2,Nod2,Pdpn,Plcg2,Pmaip1,Sgk1,Six1,Sphk1,Tcf7,Tead2,Tgfbr3,Tgm2,Thbs1,Tlr6,Tnfrsf9,Traf1,Ung,Wnt10b,Xdh
GO:0061041	regulation of wound healing	9	125	0.00012	ENSMUSP00000000193,ENSMUSP00000017590,ENSMUSP00000022368,ENSMUSP00000030317,ENSMUSP00000044072,ENSMUSP00000044903,ENSMUSP00000048736,ENSMUSP00000071836,ENSMUSP00000099945	C1qtnf1,Ccl2,Hpse,Pdpn,Plau,Plek,Ptger4,Tec,Thbs1
GO:0019220	regulation of phosphate metabolic process	36	1650	0.00013	ENSMUSP00000000193,ENSMUSP00000000299,ENSMUSP00000001008,ENSMUSP00000009329,ENSMUSP00000014743,ENSMUSP00000017590,ENSMUSP00000021011,ENSMUSP00000021796,ENSMUSP00000022612,ENSMUSP00000024791,ENSMUSP00000024866,ENSMUSP00000024988,ENSMUSP00000025523,ENSMUSP00000026845,ENSMUSP00000027581,ENSMUSP00000029183,ENSMUSP00000029433,ENSMUSP00000029623,ENSMUSP00000031324,ENSMUSP00000034148,ENSMUSP00000044903,…	Bdnf,C1qtnf1,C3,Ccl2,Ccl3,Ccl7,Ccl8,Csf1,Csf1r,Dab2,Edn1,Enpp1,Ereg,Fam83d,Gpr39,Igf1,Il15,Il6,Itgb2,Lgals9,Lif,Lrrc15,Nod2,P2ry6,Pbk,Plek,Podnl1,Ptger4,Ptpn22,Sphk1,Tec,Thbs1,Tlr2,Tlr6,Trem2,Xdh
GO:0035239	tube morphogenesis	21	690	0.00013	ENSMUSP00000000193,ENSMUSP00000002360,ENSMUSP00000014743,ENSMUSP00000021796,ENSMUSP00000022368,ENSMUSP00000022660,ENSMUSP00000026411,ENSMUSP00000030317,ENSMUSP00000031224,ENSMUSP00000031324,ENSMUSP00000037719,ENSMUSP00000044072,ENSMUSP00000044903,ENSMUSP00000048736,ENSMUSP00000056668,ENSMUSP00000059026,ENSMUSP00000084055,ENSMUSP00000099411,ENSMUSP00000099806,ENSMUSP00000103431,ENSMUSP00000112665	Angptl4,Ccl2,Csf1,Ecm1,Edn1,Ereg,Hpse,Igf1,Loxl2,Mmp19,Pdpn,Plau,Ptger4,Six1,Tcf7,Tead2,Tgfbi,Tgfbr3,Tgm2,Thbs1,Tnfaip2
GO:0042493	response to drug	25	926	0.00013	ENSMUSP00000000193,ENSMUSP00000001008,ENSMUSP00000001548,ENSMUSP00000021011,ENSMUSP00000021796,ENSMUSP00000023154,ENSMUSP00000025850,ENSMUSP00000026845,ENSMUSP00000027015,ENSMUSP00000029433,ENSMUSP00000029623,ENSMUSP00000030010,ENSMUSP00000030964,ENSMUSP00000038483,ENSMUSP00000044903,ENSMUSP00000050538,ENSMUSP00000056668,ENSMUSP00000056669,ENSMUSP00000057989,ENSMUSP00000072709,ENSMUSP00000074885,…	Abca1,Bdnf,Casp1,Ccl2,Ccl3,Ccl7,Cd14,Cd38,Cldn1,Cxcl2,Edn1,Fosl1,Hmgcs1,Igf1,Il6,Itga3,Nod2,Oxct1,Plcg2,Ptger2,Ptpn22,Slc6a2,Stat6,Thbs1,Tlr2
GO:0048660	regulation of smooth muscle cell proliferation	10	161	0.00013	ENSMUSP00000021796,ENSMUSP00000026845,ENSMUSP00000029540,ENSMUSP00000031324,ENSMUSP00000034148,ENSMUSP00000044903,ENSMUSP00000055697,ENSMUSP00000056668,ENSMUSP00000099411,ENSMUSP00000137523	Edn1,Ereg,Igf1,Il15,Il6,Npr1,P2ry6,Sulf1,Tgm2,Thbs1
GO:0048245	eosinophil chemotaxis	4	10	0.00014	ENSMUSP00000000193,ENSMUSP00000001008,ENSMUSP00000021011,ENSMUSP00000114350	Ccl2,Ccl3,Ccl7,Lgals3
GO:0051769	regulation of nitric-oxide synthase biosynthetic process	5	24	0.00014	ENSMUSP00000000193,ENSMUSP00000021796,ENSMUSP00000029623,ENSMUSP00000048736,ENSMUSP00000050538	Ccl2,Edn1,Nod2,Ptger4,Tlr2
GO:0070098	chemokine-mediated signaling pathway	7	67	0.00014	ENSMUSP00000000193,ENSMUSP00000001008,ENSMUSP00000009329,ENSMUSP00000021011,ENSMUSP00000047646,ENSMUSP00000060776,ENSMUSP00000074885	Ccl2,Ccl3,Ccl7,Ccl8,Cxcl10,Cxcl2,Cxcr6
GO:0001959	regulation of cytokine-mediated signaling pathway	8	97	0.00015	ENSMUSP00000014743,ENSMUSP00000024791,ENSMUSP00000026845,ENSMUSP00000027012,ENSMUSP00000027015,ENSMUSP00000109734,ENSMUSP00000112665,ENSMUSP00000131010	Casp1,Casp4,Csf1,Ecm1,Il6,Otop1,Sphk1,Trem2
GO:0009628	response to abiotic stimulus	27	1063	0.00015	ENSMUSP00000000193,ENSMUSP00000002360,ENSMUSP00000021011,ENSMUSP00000021607,ENSMUSP00000021796,ENSMUSP00000022368,ENSMUSP00000022612,ENSMUSP00000022660,ENSMUSP00000023154,ENSMUSP00000025399,ENSMUSP00000025850,ENSMUSP00000026845,ENSMUSP00000027015,ENSMUSP00000029400,ENSMUSP00000030964,ENSMUSP00000044903,ENSMUSP00000045542,ENSMUSP00000048736,ENSMUSP00000056668,ENSMUSP00000056669,ENSMUSP00000072773,…	Angptl4,Casp1,Ccl2,Ccl7,Cd14,Cd38,Cldn1,Cxcl2,Dio2,Edn1,Fosl1,Hmgcs1,Igf1,Il6,Lgmn,Loxl2,Mme,Otop1,Pbk,Plau,Pmaip1,Postn,Ptger4,Sgk1,Sipa1,Thbs1,Tspyl5
GO:0009888	tissue development	35	1599	0.00016	ENSMUSP00000001548,ENSMUSP00000014743,ENSMUSP00000015394,ENSMUSP00000021796,ENSMUSP00000022368,ENSMUSP00000022660,ENSMUSP00000023154,ENSMUSP00000023732,ENSMUSP00000026845,ENSMUSP00000029183,ENSMUSP00000030317,ENSMUSP00000031224,ENSMUSP00000031555,ENSMUSP00000037246,ENSMUSP00000037719,ENSMUSP00000044903,ENSMUSP00000051158,ENSMUSP00000056668,ENSMUSP00000057989,ENSMUSP00000059026,ENSMUSP00000059977,…	Bdnf,Cldn1,Col12a1,Csf1,Dab2,Ecm1,Edn1,Enpp1,Fam83d,Igf1,Igsf10,Il6,Itga3,Lfng,Lif,Loxl2,Meox1,Mmp13,Otop1,Oxct1,Pdpn,Plau,Postn,Ptgs1,Six1,Stat6,Sulf1,Tcf7,Tead2,Tec,Tgfbi,Tgfbr3,Tgm2,Thbs1,Wnt10b
GO:0051130	positive regulation of cellular component organization	29	1197	0.00016	ENSMUSP00000000193,ENSMUSP00000001548,ENSMUSP00000009329,ENSMUSP00000021796,ENSMUSP00000023154,ENSMUSP00000023732,ENSMUSP00000024988,ENSMUSP00000025399,ENSMUSP00000025850,ENSMUSP00000026845,ENSMUSP00000029421,ENSMUSP00000029936,ENSMUSP00000030317,ENSMUSP00000031324,ENSMUSP00000033004,ENSMUSP00000034497,ENSMUSP00000035781,ENSMUSP00000050538,ENSMUSP00000056668,ENSMUSP00000056669,ENSMUSP00000057989,…	Bdnf,C3,Ccl2,Ccl8,Cd14,Cd53,Cldn1,Dab2,Edn1,Ereg,Fosl1,Gbp5,Igf1,Il4ra,Il6,Itga3,Lif,Mmp3,Nod2,Pdpn,Plcg2,Plek,Pmaip1,Ptx3,Sgk1,Sphk1,Thbs2,Tlr6,Wnt10b
GO:0002224	toll-like receptor signaling pathway	6	45	0.00017	ENSMUSP00000029623,ENSMUSP00000035194,ENSMUSP00000056669,ENSMUSP00000062096,ENSMUSP00000103903,ENSMUSP00000124272	Cd14,Lgals9,Mapkapk3,Tlr2,Tlr6,Unc93b1
GO:0032653	regulation of interleukin-10 production	6	45	0.00017	ENSMUSP00000016640,ENSMUSP00000029623,ENSMUSP00000030808,ENSMUSP00000048736,ENSMUSP00000050538,ENSMUSP00000103903	Cd274,Lgals9,Nod2,Ptger4,Tlr2,Tnfrsf9
GO:0010648	negative regulation of cell communication	30	1269	0.00018	ENSMUSP00000001548,ENSMUSP00000021607,ENSMUSP00000021796,ENSMUSP00000022612,ENSMUSP00000024866,ENSMUSP00000026845,ENSMUSP00000029433,ENSMUSP00000030964,ENSMUSP00000031224,ENSMUSP00000031555,ENSMUSP00000034497,ENSMUSP00000039452,ENSMUSP00000044903,ENSMUSP00000050538,ENSMUSP00000056668,ENSMUSP00000057989,ENSMUSP00000058896,ENSMUSP00000059977,ENSMUSP00000062096,ENSMUSP00000066777,ENSMUSP00000067066,…	Bdnf,Cd38,Dab2,Ddit4l,Ecm1,Edn1,Enpp1,Igf1,Il6,Itga3,Lfng,Lgals3,Lgmn,Lif,Lrrc15,Mmp3,Nod2,Otop1,Pbk,Plek,Podnl1,Ptgs1,Ptpn22,Sulf1,Tgfbr3,Thbs1,Tlr6,Tnn,Trim30a,Xdh
GO:0023057	negative regulation of signaling	30	1271	0.00018	ENSMUSP00000001548,ENSMUSP00000021607,ENSMUSP00000021796,ENSMUSP00000022612,ENSMUSP00000024866,ENSMUSP00000026845,ENSMUSP00000029433,ENSMUSP00000030964,ENSMUSP00000031224,ENSMUSP00000031555,ENSMUSP00000034497,ENSMUSP00000039452,ENSMUSP00000044903,ENSMUSP00000050538,ENSMUSP00000056668,ENSMUSP00000057989,ENSMUSP00000058896,ENSMUSP00000059977,ENSMUSP00000062096,ENSMUSP00000066777,ENSMUSP00000067066,…	Bdnf,Cd38,Dab2,Ddit4l,Ecm1,Edn1,Enpp1,Igf1,Il6,Itga3,Lfng,Lgals3,Lgmn,Lif,Lrrc15,Mmp3,Nod2,Otop1,Pbk,Plek,Podnl1,Ptgs1,Ptpn22,Sulf1,Tgfbr3,Thbs1,Tlr6,Tnn,Trim30a,Xdh
GO:0032490	detection of molecule of bacterial origin	4	11	0.00018	ENSMUSP00000024791,ENSMUSP00000029623,ENSMUSP00000050538,ENSMUSP00000062096	Nod2,Tlr2,Tlr6,Trem2
GO:0046631	alpha-beta T cell activation	7	71	0.00018	ENSMUSP00000020970,ENSMUSP00000026845,ENSMUSP00000034148,ENSMUSP00000048736,ENSMUSP00000084055,ENSMUSP00000089708,ENSMUSP00000099739	H2-T23,Il15,Il6,Ptger4,Rsad2,Stat6,Tcf7
GO:0048646	anatomical structure formation involved in morphogenesis	24	890	0.00018	ENSMUSP00000000193,ENSMUSP00000001548,ENSMUSP00000002360,ENSMUSP00000021796,ENSMUSP00000022368,ENSMUSP00000022660,ENSMUSP00000023732,ENSMUSP00000026411,ENSMUSP00000027015,ENSMUSP00000029623,ENSMUSP00000030317,ENSMUSP00000031224,ENSMUSP00000031324,ENSMUSP00000031555,ENSMUSP00000037719,ENSMUSP00000044072,ENSMUSP00000044903,ENSMUSP00000051158,ENSMUSP00000059026,ENSMUSP00000071662,ENSMUSP00000099411,…	Angptl4,Casp1,Ccl2,Col12a1,Ecm1,Edn1,Ereg,Hpse,Itga3,Lfng,Loxl2,Meox1,Mmp19,Pdpn,Plau,Six1,Tead2,Tgfbi,Tgfbr3,Tgm2,Thbs1,Tlr2,Tnfaip2,Wnt10b
GO:0030097	hemopoiesis	19	600	0.00019	ENSMUSP00000014743,ENSMUSP00000020970,ENSMUSP00000023732,ENSMUSP00000024791,ENSMUSP00000025523,ENSMUSP00000026845,ENSMUSP00000029433,ENSMUSP00000029623,ENSMUSP00000031224,ENSMUSP00000031555,ENSMUSP00000034148,ENSMUSP00000046939,ENSMUSP00000048736,ENSMUSP00000051158,ENSMUSP00000079689,ENSMUSP00000079991,ENSMUSP00000084055,ENSMUSP00000089708,ENSMUSP00000099945	Csf1,Csf1r,Dab2,Hoxa9,Il15,Il6,Lfng,Meox1,Plcg2,Plek,Ptger4,Ptpn22,Rsad2,Stat6,Tcf7,Tgfbr3,Tlr2,Trem2,Wnt10b
GO:0071402	cellular response to lipoprotein particle stimulus	5	26	0.00019	ENSMUSP00000000193,ENSMUSP00000000299,ENSMUSP00000030010,ENSMUSP00000062096,ENSMUSP00000136944	Abca1,Ccl2,Hmgcs1,Itgb2,Tlr6
GO:2000379	positive regulation of reactive oxygen species metabolic process	8	101	0.00019	ENSMUSP00000000299,ENSMUSP00000022368,ENSMUSP00000024866,ENSMUSP00000026845,ENSMUSP00000029421,ENSMUSP00000029623,ENSMUSP00000044903,ENSMUSP00000062096	Il6,Itgb2,Plau,Ptx3,Thbs1,Tlr2,Tlr6,Xdh
GO:0050730	regulation of peptidyl-tyrosine phosphorylation	12	253	0.0002	ENSMUSP00000000299,ENSMUSP00000024791,ENSMUSP00000025523,ENSMUSP00000026845,ENSMUSP00000029433,ENSMUSP00000031324,ENSMUSP00000034148,ENSMUSP00000048736,ENSMUSP00000050538,ENSMUSP00000056668,ENSMUSP00000067066,ENSMUSP00000071836	Csf1r,Ereg,Igf1,Il15,Il6,Itgb2,Lif,Nod2,Ptger4,Ptpn22,Tec,Trem2
GO:0051249	regulation of lymphocyte activation	15	396	0.00022	ENSMUSP00000000193,ENSMUSP00000016640,ENSMUSP00000020301,ENSMUSP00000026845,ENSMUSP00000029433,ENSMUSP00000030964,ENSMUSP00000031587,ENSMUSP00000033004,ENSMUSP00000034148,ENSMUSP00000050538,ENSMUSP00000056668,ENSMUSP00000089708,ENSMUSP00000099739,ENSMUSP00000103903,ENSMUSP00000114350	Ccl2,Cd274,Cd38,H2-T23,Igf1,Il15,Il4ra,Il6,Lgals3,Lgals9,Nod2,Ptpn22,Stat6,Ung,Vsir
GO:0043062	extracellular structure organization	11	214	0.00023	ENSMUSP00000000924,ENSMUSP00000015394,ENSMUSP00000022660,ENSMUSP00000030010,ENSMUSP00000031668,ENSMUSP00000037719,ENSMUSP00000072773,ENSMUSP00000083620,ENSMUSP00000097097,ENSMUSP00000114350,ENSMUSP00000137523	Abca1,Ccdc80,Col1a2,Col5a2,Lgals3,Loxl2,Mmp11,Mmp13,Postn,Sulf1,Tgfbi
GO:0043067	regulation of programmed cell death	33	1495	0.00023	ENSMUSP00000001008,ENSMUSP00000002360,ENSMUSP00000016640,ENSMUSP00000021607,ENSMUSP00000021796,ENSMUSP00000023732,ENSMUSP00000024866,ENSMUSP00000025399,ENSMUSP00000025523,ENSMUSP00000025850,ENSMUSP00000026845,ENSMUSP00000027012,ENSMUSP00000027015,ENSMUSP00000030317,ENSMUSP00000030808,ENSMUSP00000030964,ENSMUSP00000031224,ENSMUSP00000031587,ENSMUSP00000044903,ENSMUSP00000050538,ENSMUSP00000056668,…	Angptl4,Bdnf,Casp1,Casp4,Ccl3,Cd274,Cd38,Csf1r,Dab2,Edn1,Fosl1,Ifit3,Igf1,Il6,Lgals3,Lgmn,Naip2,Nod2,Pdpn,Plcg2,Pmaip1,Sgk1,Six1,Sphk1,Tcf7,Tgfbr3,Tgm2,Thbs1,Tnfrsf9,Traf1,Ung,Wnt10b,Xdh
GO:0042060	wound healing	13	304	0.00024	ENSMUSP00000022368,ENSMUSP00000023732,ENSMUSP00000024988,ENSMUSP00000026845,ENSMUSP00000029140,ENSMUSP00000030317,ENSMUSP00000037246,ENSMUSP00000044072,ENSMUSP00000056668,ENSMUSP00000071836,ENSMUSP00000072773,ENSMUSP00000074885,ENSMUSP00000099945	C3,Cxcl2,Hpse,Igf1,Igsf10,Il6,Pdpn,Plau,Plek,Postn,Procr,Tec,Wnt10b
GO:0048661	positive regulation of smooth muscle cell proliferation	8	105	0.00024	ENSMUSP00000021796,ENSMUSP00000026845,ENSMUSP00000031324,ENSMUSP00000044903,ENSMUSP00000055697,ENSMUSP00000056668,ENSMUSP00000099411,ENSMUSP00000137523	Edn1,Ereg,Igf1,Il6,P2ry6,Sulf1,Tgm2,Thbs1
GO:0071675	regulation of mononuclear cell migration	6	49	0.00024	ENSMUSP00000000193,ENSMUSP00000014743,ENSMUSP00000021607,ENSMUSP00000044903,ENSMUSP00000047646,ENSMUSP00000114350	Ccl2,Csf1,Cxcl10,Lgals3,Lgmn,Thbs1
GO:0032944	regulation of mononuclear cell proliferation	11	217	0.00025	ENSMUSP00000014743,ENSMUSP00000016640,ENSMUSP00000020301,ENSMUSP00000026845,ENSMUSP00000029433,ENSMUSP00000030964,ENSMUSP00000034148,ENSMUSP00000056668,ENSMUSP00000099739,ENSMUSP00000103903,ENSMUSP00000114350	Cd274,Cd38,Csf1,H2-T23,Igf1,Il15,Il6,Lgals3,Lgals9,Ptpn22,Vsir
GO:1901653	cellular response to peptide	12	260	0.00025	ENSMUSP00000000193,ENSMUSP00000021607,ENSMUSP00000021796,ENSMUSP00000026845,ENSMUSP00000027012,ENSMUSP00000029433,ENSMUSP00000050538,ENSMUSP00000056668,ENSMUSP00000062096,ENSMUSP00000101159,ENSMUSP00000109734,ENSMUSP00000114074	Casp4,Ccl2,Edn1,Enpp1,Igf1,Il6,Lgmn,Nod2,Otop1,Ptpn22,Sgk1,Tlr6
GO:0030193	regulation of blood coagulation	7	76	0.00026	ENSMUSP00000017590,ENSMUSP00000022368,ENSMUSP00000030317,ENSMUSP00000044072,ENSMUSP00000044903,ENSMUSP00000071836,ENSMUSP00000099945	C1qtnf1,Hpse,Pdpn,Plau,Plek,Tec,Thbs1
GO:0035295	tube development	24	912	0.00026	ENSMUSP00000000193,ENSMUSP00000001548,ENSMUSP00000002360,ENSMUSP00000014743,ENSMUSP00000021796,ENSMUSP00000022368,ENSMUSP00000022660,ENSMUSP00000026411,ENSMUSP00000030317,ENSMUSP00000031224,ENSMUSP00000031324,ENSMUSP00000037719,ENSMUSP00000044072,ENSMUSP00000044903,ENSMUSP00000048736,ENSMUSP00000056668,ENSMUSP00000057989,ENSMUSP00000059026,ENSMUSP00000067066,ENSMUSP00000084055,ENSMUSP00000099411,…	Angptl4,Bdnf,Ccl2,Csf1,Ecm1,Edn1,Ereg,Hpse,Igf1,Itga3,Lif,Loxl2,Mmp19,Pdpn,Plau,Ptger4,Six1,Tcf7,Tead2,Tgfbi,Tgfbr3,Tgm2,Thbs1,Tnfaip2
GO:0051246	regulation of protein metabolic process	48	2612	0.00027	ENSMUSP00000000193,ENSMUSP00000000299,ENSMUSP00000001008,ENSMUSP00000009329,ENSMUSP00000014743,ENSMUSP00000017590,ENSMUSP00000018744,ENSMUSP00000021011,ENSMUSP00000021607,ENSMUSP00000021796,ENSMUSP00000022612,ENSMUSP00000023732,ENSMUSP00000024791,ENSMUSP00000024866,ENSMUSP00000024988,ENSMUSP00000025399,ENSMUSP00000025523,ENSMUSP00000026845,ENSMUSP00000027015,ENSMUSP00000027581,ENSMUSP00000029183,…	Bdnf,C1qtnf1,C3,Casp1,Ccl2,Ccl3,Ccl7,Ccl8,Cfh,Csf1,Csf1r,Dab2,Ecm1,Edn1,Enpp1,Ereg,Fam83d,Gpr39,Igf1,Il15,Il6,Itgb2,Lgals9,Lgmn,Lif,Lrrc15,Naip2,Nod2,P2ry6,Pbk,Pbp2,Pcolce,Pmaip1,Podnl1,Ptger4,Ptpn22,Ptx3,Shmt1,Sphk1,Tec,Thbs1,Tlr2,Tlr6,Trem2,Trim30a,Tspyl5,Wnt10b,Xdh
GO:0001503	ossification	11	221	0.00028	ENSMUSP00000001008,ENSMUSP00000014743,ENSMUSP00000015394,ENSMUSP00000020970,ENSMUSP00000023737,ENSMUSP00000031224,ENSMUSP00000037246,ENSMUSP00000039452,ENSMUSP00000056668,ENSMUSP00000083620,ENSMUSP00000112665	Ccl3,Col5a2,Csf1,Dhh,Ecm1,Igf1,Igsf10,Mmp13,Rsad2,Tgfbr3,Tnn
GO:0030198	extracellular matrix organization	10	180	0.00028	ENSMUSP00000000924,ENSMUSP00000015394,ENSMUSP00000022660,ENSMUSP00000031668,ENSMUSP00000037719,ENSMUSP00000072773,ENSMUSP00000083620,ENSMUSP00000097097,ENSMUSP00000114350,ENSMUSP00000137523	Ccdc80,Col1a2,Col5a2,Lgals3,Loxl2,Mmp11,Mmp13,Postn,Sulf1,Tgfbi
GO:0032655	regulation of interleukin-12 production	6	51	0.00029	ENSMUSP00000029623,ENSMUSP00000030808,ENSMUSP00000044903,ENSMUSP00000050538,ENSMUSP00000062096,ENSMUSP00000124272	Nod2,Thbs1,Tlr2,Tlr6,Tnfrsf9,Unc93b1
GO:0031399	regulation of protein modification process	36	1733	0.00031	ENSMUSP00000000193,ENSMUSP00000000299,ENSMUSP00000001008,ENSMUSP00000009329,ENSMUSP00000014743,ENSMUSP00000017590,ENSMUSP00000021011,ENSMUSP00000021796,ENSMUSP00000022612,ENSMUSP00000024791,ENSMUSP00000024866,ENSMUSP00000024988,ENSMUSP00000025523,ENSMUSP00000026845,ENSMUSP00000027581,ENSMUSP00000029183,ENSMUSP00000029433,ENSMUSP00000029623,ENSMUSP00000031324,ENSMUSP00000034148,ENSMUSP00000044903,…	Bdnf,C1qtnf1,C3,Ccl2,Ccl3,Ccl7,Ccl8,Csf1,Csf1r,Dab2,Edn1,Enpp1,Ereg,Fam83d,Gpr39,Igf1,Il15,Il6,Itgb2,Lgals9,Lif,Lrrc15,Nod2,P2ry6,Pbk,Podnl1,Ptger4,Ptpn22,Sphk1,Tec,Thbs1,Tlr2,Tlr6,Trem2,Tspyl5,Xdh
GO:0042531	positive regulation of tyrosine phosphorylation of STAT protein	6	52	0.00031	ENSMUSP00000025523,ENSMUSP00000026845,ENSMUSP00000034148,ENSMUSP00000048736,ENSMUSP00000056668,ENSMUSP00000067066	Csf1r,Igf1,Il15,Il6,Lif,Ptger4
GO:0050731	positive regulation of peptidyl-tyrosine phosphorylation	10	184	0.00032	ENSMUSP00000024791,ENSMUSP00000025523,ENSMUSP00000026845,ENSMUSP00000031324,ENSMUSP00000034148,ENSMUSP00000048736,ENSMUSP00000050538,ENSMUSP00000056668,ENSMUSP00000067066,ENSMUSP00000071836	Csf1r,Ereg,Igf1,Il15,Il6,Lif,Nod2,Ptger4,Tec,Trem2
GO:0071398	cellular response to fatty acid	6	53	0.00034	ENSMUSP00000000193,ENSMUSP00000021796,ENSMUSP00000023154,ENSMUSP00000038483,ENSMUSP00000048736,ENSMUSP00000055697	Ccl2,Cldn1,Edn1,P2ry6,Ptger2,Ptger4
GO:0090303	positive regulation of wound healing	6	53	0.00034	ENSMUSP00000000193,ENSMUSP00000030317,ENSMUSP00000044072,ENSMUSP00000044903,ENSMUSP00000048736,ENSMUSP00000099945	Ccl2,Hpse,Pdpn,Plek,Ptger4,Thbs1
GO:0032733	positive regulation of interleukin-10 production	5	31	0.00036	ENSMUSP00000016640,ENSMUSP00000029623,ENSMUSP00000048736,ENSMUSP00000050538,ENSMUSP00000103903	Cd274,Lgals9,Nod2,Ptger4,Tlr2
GO:1901652	response to peptide	15	418	0.00036	ENSMUSP00000000193,ENSMUSP00000021607,ENSMUSP00000021796,ENSMUSP00000026845,ENSMUSP00000027012,ENSMUSP00000029433,ENSMUSP00000031224,ENSMUSP00000031324,ENSMUSP00000050538,ENSMUSP00000055542,ENSMUSP00000056668,ENSMUSP00000062096,ENSMUSP00000101159,ENSMUSP00000109734,ENSMUSP00000114074	Casp4,Ccl2,Edn1,Enpp1,Ereg,Igf1,Il6,Lgmn,Nod2,Otop1,Ptpn22,Sgk1,Tgfbr3,Tlr6,Trim16
GO:0071622	regulation of granulocyte chemotaxis	6	54	0.00037	ENSMUSP00000000193,ENSMUSP00000014743,ENSMUSP00000021796,ENSMUSP00000044903,ENSMUSP00000050538,ENSMUSP00000074885	Ccl2,Csf1,Cxcl2,Edn1,Nod2,Thbs1
GO:1903556	negative regulation of tumor necrosis factor superfamily cytokine production	6	54	0.00037	ENSMUSP00000016640,ENSMUSP00000029433,ENSMUSP00000048736,ENSMUSP00000050538,ENSMUSP00000062096,ENSMUSP00000076189	Cd274,Nod2,Ptger4,Ptpn22,Tlr6,Trim30a
GO:0070555	response to interleukin-1	8	114	0.00038	ENSMUSP00000000193,ENSMUSP00000001008,ENSMUSP00000009329,ENSMUSP00000021011,ENSMUSP00000021796,ENSMUSP00000026845,ENSMUSP00000030964,ENSMUSP00000074885	Ccl2,Ccl3,Ccl7,Ccl8,Cd38,Cxcl2,Edn1,Il6
GO:0034694	response to prostaglandin	5	32	0.0004	ENSMUSP00000021796,ENSMUSP00000031224,ENSMUSP00000038483,ENSMUSP00000048736,ENSMUSP00000055697	Edn1,P2ry6,Ptger2,Ptger4,Tgfbr3
GO:0042981	regulation of apoptotic process	32	1476	0.0004	ENSMUSP00000001008,ENSMUSP00000002360,ENSMUSP00000016640,ENSMUSP00000021607,ENSMUSP00000021796,ENSMUSP00000023732,ENSMUSP00000024866,ENSMUSP00000025399,ENSMUSP00000025523,ENSMUSP00000025850,ENSMUSP00000026845,ENSMUSP00000027012,ENSMUSP00000027015,ENSMUSP00000030317,ENSMUSP00000030808,ENSMUSP00000030964,ENSMUSP00000031224,ENSMUSP00000031587,ENSMUSP00000044903,ENSMUSP00000050538,ENSMUSP00000056668,…	Angptl4,Bdnf,Casp1,Casp4,Ccl3,Cd274,Cd38,Csf1r,Dab2,Edn1,Fosl1,Ifit3,Igf1,Il6,Lgals3,Lgmn,Naip2,Nod2,Pdpn,Pmaip1,Sgk1,Six1,Sphk1,Tcf7,Tgfbr3,Tgm2,Thbs1,Tnfrsf9,Traf1,Ung,Wnt10b,Xdh
GO:0002830	positive regulation of type 2 immune response	4	15	0.00042	ENSMUSP00000020970,ENSMUSP00000026845,ENSMUSP00000033004,ENSMUSP00000050538	Il4ra,Il6,Nod2,Rsad2
GO:0042246	tissue regeneration	6	56	0.00043	ENSMUSP00000022368,ENSMUSP00000023732,ENSMUSP00000037246,ENSMUSP00000056668,ENSMUSP00000071836,ENSMUSP00000072773	Igf1,Igsf10,Plau,Postn,Tec,Wnt10b
GO:0050710	negative regulation of cytokine secretion	6	56	0.00043	ENSMUSP00000026845,ENSMUSP00000029433,ENSMUSP00000030808,ENSMUSP00000048736,ENSMUSP00000062096,ENSMUSP00000103903	Il6,Lgals9,Ptger4,Ptpn22,Tlr6,Tnfrsf9
GO:0071726	cellular response to diacyl bacterial lipopeptide	3	4	0.00043	ENSMUSP00000029623,ENSMUSP00000056669,ENSMUSP00000062096	Cd14,Tlr2,Tlr6
GO:0002790	peptide secretion	9	154	0.00045	ENSMUSP00000021796,ENSMUSP00000026845,ENSMUSP00000029623,ENSMUSP00000029936,ENSMUSP00000030010,ENSMUSP00000050538,ENSMUSP00000062096,ENSMUSP00000081013,ENSMUSP00000099945	Abca1,Dio2,Edn1,Gbp5,Il6,Nod2,Plek,Tlr2,Tlr6
GO:0010574	regulation of vascular endothelial growth factor production	5	33	0.00045	ENSMUSP00000000193,ENSMUSP00000024988,ENSMUSP00000026845,ENSMUSP00000044072,ENSMUSP00000137523	C3,Ccl2,Hpse,Il6,Sulf1
GO:0032268	regulation of cellular protein metabolic process	45	2443	0.00045	ENSMUSP00000000193,ENSMUSP00000000299,ENSMUSP00000001008,ENSMUSP00000009329,ENSMUSP00000014743,ENSMUSP00000017590,ENSMUSP00000018744,ENSMUSP00000021011,ENSMUSP00000021607,ENSMUSP00000021796,ENSMUSP00000022612,ENSMUSP00000023732,ENSMUSP00000024791,ENSMUSP00000024866,ENSMUSP00000024988,ENSMUSP00000025399,ENSMUSP00000025523,ENSMUSP00000026845,ENSMUSP00000027015,ENSMUSP00000027581,ENSMUSP00000029183,…	Bdnf,C1qtnf1,C3,Casp1,Ccl2,Ccl3,Ccl7,Ccl8,Csf1,Csf1r,Dab2,Ecm1,Edn1,Enpp1,Ereg,Fam83d,Gpr39,Igf1,Il15,Il6,Itgb2,Lgals9,Lgmn,Lif,Lrrc15,Naip2,Nod2,P2ry6,Pbk,Pbp2,Pcolce,Pmaip1,Podnl1,Ptger4,Ptpn22,Shmt1,Sphk1,Tec,Thbs1,Tlr2,Tlr6,Trem2,Tspyl5,Wnt10b,Xdh
GO:1901654	response to ketone	10	193	0.00045	ENSMUSP00000000193,ENSMUSP00000021796,ENSMUSP00000023154,ENSMUSP00000025850,ENSMUSP00000026845,ENSMUSP00000030964,ENSMUSP00000031224,ENSMUSP00000038483,ENSMUSP00000048736,ENSMUSP00000055697	Ccl2,Cd38,Cldn1,Edn1,Fosl1,Il6,P2ry6,Ptger2,Ptger4,Tgfbr3
GO:0006909	phagocytosis	8	118	0.00046	ENSMUSP00000000299,ENSMUSP00000024791,ENSMUSP00000024988,ENSMUSP00000029421,ENSMUSP00000030010,ENSMUSP00000042701,ENSMUSP00000044903,ENSMUSP00000099411	Abca1,C3,Itgb2,Ptx3,Spon2,Tgm2,Thbs1,Trem2
GO:0065009	regulation of molecular function	53	3081	0.00048	ENSMUSP00000000193,ENSMUSP00000000299,ENSMUSP00000001008,ENSMUSP00000002360,ENSMUSP00000009329,ENSMUSP00000014743,ENSMUSP00000019064,ENSMUSP00000021011,ENSMUSP00000021607,ENSMUSP00000021796,ENSMUSP00000022368,ENSMUSP00000023732,ENSMUSP00000024866,ENSMUSP00000024988,ENSMUSP00000025399,ENSMUSP00000025523,ENSMUSP00000025818,ENSMUSP00000025850,ENSMUSP00000026845,ENSMUSP00000027015,ENSMUSP00000027581,…	Angptl4,Bdnf,C3,Casp1,Ccl2,Ccl3,Ccl7,Ccl8,Csf1,Csf1r,Cxcl10,Cxcl16,Cxcl2,Dab2,Depdc1b,Ecm1,Edn1,Ereg,Fosl1,Gpr39,Igf1,Il15,Il6,Itgb2,Lfng,Lgals3,Lgals9,Lgmn,Lif,Lrrc15,Naip2,Nod2,Pbp2,Pcolce,Plau,Plcg2,Plek,Pmaip1,Podnl1,Ptpn22,Ptx3,Rab3il1,Rin1,Rin3,Sipa1,Sphk1,Tgfbr3,Thbs1,Tlr2,Tlr6,Traf1,Wnt10b,Xdh
GO:0006935	chemotaxis	15	432	0.00049	ENSMUSP00000000193,ENSMUSP00000000299,ENSMUSP00000001008,ENSMUSP00000009329,ENSMUSP00000018963,ENSMUSP00000019064,ENSMUSP00000021011,ENSMUSP00000025523,ENSMUSP00000036245,ENSMUSP00000047646,ENSMUSP00000057989,ENSMUSP00000060776,ENSMUSP00000074885,ENSMUSP00000103903,ENSMUSP00000114350	Bdnf,Ccl2,Ccl3,Ccl7,Ccl8,Csf1r,Cxcl10,Cxcl16,Cxcl2,Cxcr6,Hsd3b7,Itgb2,Lgals3,Lgals9,Lsp1
GO:0006911	phagocytosis, engulfment	5	34	0.0005	ENSMUSP00000000299,ENSMUSP00000024791,ENSMUSP00000024988,ENSMUSP00000030010,ENSMUSP00000044903	Abca1,C3,Itgb2,Thbs1,Trem2
GO:0016045	detection of bacterium	4	16	0.0005	ENSMUSP00000029623,ENSMUSP00000050538,ENSMUSP00000062096,ENSMUSP00000113890	Naip2,Nod2,Tlr2,Tlr6
GO:0032677	regulation of interleukin-8 production	6	59	0.00054	ENSMUSP00000029433,ENSMUSP00000029623,ENSMUSP00000048736,ENSMUSP00000050538,ENSMUSP00000056669,ENSMUSP00000062096	Cd14,Nod2,Ptger4,Ptpn22,Tlr2,Tlr6
GO:0034121	regulation of toll-like receptor signaling pathway	6	59	0.00054	ENSMUSP00000020970,ENSMUSP00000029433,ENSMUSP00000029623,ENSMUSP00000050538,ENSMUSP00000062096,ENSMUSP00000076189	Nod2,Ptpn22,Rsad2,Tlr2,Tlr6,Trim30a
GO:0045428	regulation of nitric oxide biosynthetic process	6	59	0.00054	ENSMUSP00000000299,ENSMUSP00000026845,ENSMUSP00000029421,ENSMUSP00000029623,ENSMUSP00000056668,ENSMUSP00000062096	Igf1,Il6,Itgb2,Ptx3,Tlr2,Tlr6
GO:0045765	regulation of angiogenesis	12	287	0.00054	ENSMUSP00000000193,ENSMUSP00000000299,ENSMUSP00000024988,ENSMUSP00000044903,ENSMUSP00000046199,ENSMUSP00000047646,ENSMUSP00000067066,ENSMUSP00000112665,ENSMUSP00000114350,ENSMUSP00000128308,ENSMUSP00000131010,ENSMUSP00000137523	C3,Ccl2,Cxcl10,Ecm1,Itgb2,Lgals3,Lif,Sphk1,Stab1,Sulf1,Thbs1,Thbs2
GO:0071356	cellular response to tumor necrosis factor	9	160	0.00058	ENSMUSP00000000193,ENSMUSP00000001008,ENSMUSP00000009329,ENSMUSP00000021011,ENSMUSP00000021796,ENSMUSP00000023154,ENSMUSP00000026845,ENSMUSP00000030808,ENSMUSP00000072773	Ccl2,Ccl3,Ccl7,Ccl8,Cldn1,Edn1,Il6,Postn,Tnfrsf9
GO:0010469	regulation of signaling receptor activity	17	550	0.0006	ENSMUSP00000000193,ENSMUSP00000001008,ENSMUSP00000009329,ENSMUSP00000014743,ENSMUSP00000019064,ENSMUSP00000021011,ENSMUSP00000021796,ENSMUSP00000022368,ENSMUSP00000026845,ENSMUSP00000031324,ENSMUSP00000034148,ENSMUSP00000047646,ENSMUSP00000056668,ENSMUSP00000057989,ENSMUSP00000067066,ENSMUSP00000074885,ENSMUSP00000114350	Bdnf,Ccl2,Ccl3,Ccl7,Ccl8,Csf1,Cxcl10,Cxcl16,Cxcl2,Edn1,Ereg,Igf1,Il15,Il6,Lgals3,Lif,Plau
GO:0032611	interleukin-1 beta production	4	17	0.0006	ENSMUSP00000027015,ENSMUSP00000029936,ENSMUSP00000030010,ENSMUSP00000062096	Abca1,Casp1,Gbp5,Tlr6
GO:0032695	negative regulation of interleukin-12 production	4	17	0.0006	ENSMUSP00000029623,ENSMUSP00000030808,ENSMUSP00000044903,ENSMUSP00000050538	Nod2,Thbs1,Tlr2,Tnfrsf9
GO:0071347	cellular response to interleukin-1	7	90	0.0006	ENSMUSP00000000193,ENSMUSP00000001008,ENSMUSP00000009329,ENSMUSP00000021011,ENSMUSP00000021796,ENSMUSP00000026845,ENSMUSP00000074885	Ccl2,Ccl3,Ccl7,Ccl8,Cxcl2,Edn1,Il6
GO:0002521	leukocyte differentiation	13	340	0.00061	ENSMUSP00000014743,ENSMUSP00000020970,ENSMUSP00000024791,ENSMUSP00000025523,ENSMUSP00000026845,ENSMUSP00000029433,ENSMUSP00000029623,ENSMUSP00000031555,ENSMUSP00000034148,ENSMUSP00000048736,ENSMUSP00000079991,ENSMUSP00000084055,ENSMUSP00000089708	Csf1,Csf1r,Il15,Il6,Lfng,Plcg2,Ptger4,Ptpn22,Rsad2,Stat6,Tcf7,Tlr2,Trem2
GO:0050678	regulation of epithelial cell proliferation	13	340	0.00061	ENSMUSP00000000193,ENSMUSP00000022368,ENSMUSP00000023732,ENSMUSP00000024866,ENSMUSP00000026845,ENSMUSP00000031224,ENSMUSP00000044903,ENSMUSP00000050538,ENSMUSP00000056668,ENSMUSP00000059026,ENSMUSP00000079689,ENSMUSP00000112665,ENSMUSP00000137523	Ccl2,Dab2,Ecm1,Igf1,Il6,Nod2,Plau,Six1,Sulf1,Tgfbr3,Thbs1,Wnt10b,Xdh
GO:0051048	negative regulation of secretion	11	246	0.00061	ENSMUSP00000020970,ENSMUSP00000021796,ENSMUSP00000026845,ENSMUSP00000027581,ENSMUSP00000029433,ENSMUSP00000030808,ENSMUSP00000048736,ENSMUSP00000059977,ENSMUSP00000062096,ENSMUSP00000067066,ENSMUSP00000103903	Edn1,Gpr39,Il6,Lgals9,Lif,Ptger4,Ptgs1,Ptpn22,Rsad2,Tlr6,Tnfrsf9
GO:0042129	regulation of T cell proliferation	9	162	0.00062	ENSMUSP00000016640,ENSMUSP00000020301,ENSMUSP00000026845,ENSMUSP00000029433,ENSMUSP00000034148,ENSMUSP00000056668,ENSMUSP00000099739,ENSMUSP00000103903,ENSMUSP00000114350	Cd274,H2-T23,Igf1,Il15,Il6,Lgals3,Lgals9,Ptpn22,Vsir
GO:2001181	positive regulation of interleukin-10 secretion	3	5	0.00062	ENSMUSP00000016640,ENSMUSP00000048736,ENSMUSP00000103903	Cd274,Lgals9,Ptger4
GO:0009611	response to wounding	14	394	0.00066	ENSMUSP00000000193,ENSMUSP00000022368,ENSMUSP00000023732,ENSMUSP00000024988,ENSMUSP00000026845,ENSMUSP00000029140,ENSMUSP00000030317,ENSMUSP00000037246,ENSMUSP00000044072,ENSMUSP00000056668,ENSMUSP00000071836,ENSMUSP00000072773,ENSMUSP00000074885,ENSMUSP00000099945	C3,Ccl2,Cxcl2,Hpse,Igf1,Igsf10,Il6,Pdpn,Plau,Plek,Postn,Procr,Tec,Wnt10b
GO:0009893	positive regulation of metabolic process	54	3215	0.0007	ENSMUSP00000000193,ENSMUSP00000000299,ENSMUSP00000001008,ENSMUSP00000001548,ENSMUSP00000002360,ENSMUSP00000009329,ENSMUSP00000014743,ENSMUSP00000017590,ENSMUSP00000021011,ENSMUSP00000021607,ENSMUSP00000021796,ENSMUSP00000022368,ENSMUSP00000023732,ENSMUSP00000024791,ENSMUSP00000024866,ENSMUSP00000024988,ENSMUSP00000025399,ENSMUSP00000025523,ENSMUSP00000025850,ENSMUSP00000026845,ENSMUSP00000027015,…	Angptl4,Bdnf,C1qtnf1,C3,Casp1,Ccl2,Ccl3,Ccl7,Ccl8,Cd38,Csf1,Csf1r,Dab2,Edn1,Ereg,Etv5,Fosl1,Gpr39,Hmga1,Hoxa9,Igf1,Il15,Il6,Itga3,Itgb2,Lgals9,Lgmn,Lif,Meox1,Nod2,P2ry6,Pcolce,Plau,Plcg2,Plek,Pmaip1,Ptger4,Ptpn22,Ptx3,Six1,Sphk1,Stat6,Tead2,Tec,Thbs1,Tlr2,Tlr6,Trem2,Trim16,Trim30a,Tspyl5,Ung,Wnt10b,Xdh
GO:0048869	cellular developmental process	58	3545	0.00071	ENSMUSP00000000193,ENSMUSP00000001008,ENSMUSP00000001548,ENSMUSP00000014743,ENSMUSP00000020301,ENSMUSP00000020970,ENSMUSP00000021796,ENSMUSP00000022660,ENSMUSP00000023154,ENSMUSP00000023732,ENSMUSP00000023737,ENSMUSP00000024791,ENSMUSP00000025181,ENSMUSP00000025523,ENSMUSP00000026411,ENSMUSP00000026845,ENSMUSP00000027012,ENSMUSP00000027015,ENSMUSP00000029183,ENSMUSP00000029400,ENSMUSP00000029433,…	Bdnf,Casp1,Casp4,Ccl2,Ccl3,Cd38,Cldn1,Col12a1,Csf1,Csf1r,Dab2,Dhh,Edn1,Ereg,Etv5,Fam83d,H2-D1,H2-K1,Hmga1,Igf1,Igsf10,Il15,Il6,Irx5,Itga3,Lfng,Lgals3,Lif,Loxl2,Meox1,Mme,Mmp19,Pdpn,Plcg2,Plek,Postn,Ptger4,Ptgs1,Ptpn22,Rai14,Rsad2,Sgk1,Six1,Sphk1,Stat6,Sulf1,Tcf7,Tead2,Tec,Tgfbi,Tgfbr3,Tlr2,Tnfaip2,Tnn,Trem2,Unc93b1,Vsir,Wnt10b
GO:0002711	positive regulation of T cell mediated immunity	5	39	0.00083	ENSMUSP00000020970,ENSMUSP00000025181,ENSMUSP00000026845,ENSMUSP00000099739,ENSMUSP00000134570	H2-D1,H2-K1,H2-T23,Il6,Rsad2
GO:0001525	angiogenesis	12	303	0.00084	ENSMUSP00000000193,ENSMUSP00000002360,ENSMUSP00000021796,ENSMUSP00000022368,ENSMUSP00000022660,ENSMUSP00000026411,ENSMUSP00000031324,ENSMUSP00000037719,ENSMUSP00000044072,ENSMUSP00000044903,ENSMUSP00000099806,ENSMUSP00000112665	Angptl4,Ccl2,Ecm1,Edn1,Ereg,Hpse,Loxl2,Mmp19,Plau,Tgfbi,Thbs1,Tnfaip2
GO:0040008	regulation of growth	19	686	0.00085	ENSMUSP00000014743,ENSMUSP00000019064,ENSMUSP00000021607,ENSMUSP00000021796,ENSMUSP00000024988,ENSMUSP00000029623,ENSMUSP00000030964,ENSMUSP00000031224,ENSMUSP00000036245,ENSMUSP00000045542,ENSMUSP00000048736,ENSMUSP00000050538,ENSMUSP00000056668,ENSMUSP00000057989,ENSMUSP00000059026,ENSMUSP00000079689,ENSMUSP00000101159,ENSMUSP00000114074,ENSMUSP00000131010	Bdnf,C3,Cd38,Csf1,Cxcl16,Dab2,Edn1,Enpp1,Hsd3b7,Igf1,Lgmn,Nod2,Ptger4,Sgk1,Six1,Sphk1,Tgfbr3,Tlr2,Tspyl5
GO:0031325	positive regulation of cellular metabolic process	51	3004	0.0009	ENSMUSP00000000193,ENSMUSP00000000299,ENSMUSP00000001008,ENSMUSP00000009329,ENSMUSP00000014743,ENSMUSP00000017590,ENSMUSP00000021011,ENSMUSP00000021607,ENSMUSP00000021796,ENSMUSP00000022368,ENSMUSP00000023732,ENSMUSP00000024791,ENSMUSP00000024866,ENSMUSP00000024988,ENSMUSP00000025399,ENSMUSP00000025523,ENSMUSP00000025850,ENSMUSP00000026845,ENSMUSP00000027015,ENSMUSP00000027581,ENSMUSP00000029421,…	Bdnf,C1qtnf1,C3,Casp1,Ccl2,Ccl3,Ccl7,Ccl8,Cd38,Csf1,Csf1r,Dab2,Edn1,Ereg,Etv5,Fosl1,Gpr39,Hmga1,Hoxa9,Igf1,Il15,Il6,Itgb2,Lgals9,Lgmn,Lif,Meox1,Nod2,P2ry6,Pcolce,Plau,Plcg2,Plek,Pmaip1,Ptger4,Ptpn22,Ptx3,Six1,Sphk1,Stat6,Tead2,Tec,Thbs1,Tlr2,Tlr6,Trem2,Trim16,Tspyl5,Ung,Wnt10b,Xdh
GO:0032963	collagen metabolic process	5	40	0.00091	ENSMUSP00000000924,ENSMUSP00000015394,ENSMUSP00000026411,ENSMUSP00000031224,ENSMUSP00000034497	Mmp11,Mmp13,Mmp19,Mmp3,Tgfbr3
GO:0006898	receptor-mediated endocytosis	9	173	0.00094	ENSMUSP00000000299,ENSMUSP00000019064,ENSMUSP00000022660,ENSMUSP00000030010,ENSMUSP00000035579,ENSMUSP00000046199,ENSMUSP00000056669,ENSMUSP00000079689,ENSMUSP00000101159	Abca1,Cd14,Cxcl16,Dab2,Enpp1,Itgb2,Lgals3bp,Loxl2,Stab1
GO:0046634	regulation of alpha-beta T cell activation	7	98	0.00094	ENSMUSP00000016640,ENSMUSP00000020301,ENSMUSP00000026845,ENSMUSP00000029433,ENSMUSP00000033004,ENSMUSP00000099739,ENSMUSP00000103903	Cd274,H2-T23,Il4ra,Il6,Lgals9,Ptpn22,Vsir
GO:0050670	regulation of lymphocyte proliferation	10	215	0.00094	ENSMUSP00000016640,ENSMUSP00000020301,ENSMUSP00000026845,ENSMUSP00000029433,ENSMUSP00000030964,ENSMUSP00000034148,ENSMUSP00000056668,ENSMUSP00000099739,ENSMUSP00000103903,ENSMUSP00000114350	Cd274,Cd38,H2-T23,Igf1,Il15,Il6,Lgals3,Lgals9,Ptpn22,Vsir
GO:0045321	leukocyte activation	15	464	0.00095	ENSMUSP00000000299,ENSMUSP00000001008,ENSMUSP00000020970,ENSMUSP00000026845,ENSMUSP00000027015,ENSMUSP00000029433,ENSMUSP00000029623,ENSMUSP00000031555,ENSMUSP00000034148,ENSMUSP00000048736,ENSMUSP00000062096,ENSMUSP00000079991,ENSMUSP00000084055,ENSMUSP00000089708,ENSMUSP00000099739	Casp1,Ccl3,H2-T23,Il15,Il6,Itgb2,Lfng,Plcg2,Ptger4,Ptpn22,Rsad2,Stat6,Tcf7,Tlr2,Tlr6
GO:1903531	negative regulation of secretion by cell	10	216	0.00096	ENSMUSP00000020970,ENSMUSP00000021796,ENSMUSP00000026845,ENSMUSP00000029433,ENSMUSP00000030808,ENSMUSP00000048736,ENSMUSP00000059977,ENSMUSP00000062096,ENSMUSP00000067066,ENSMUSP00000103903	Edn1,Il6,Lgals9,Lif,Ptger4,Ptgs1,Ptpn22,Rsad2,Tlr6,Tnfrsf9
GO:0002720	positive regulation of cytokine production involved in immune response	5	41	0.00099	ENSMUSP00000020970,ENSMUSP00000026845,ENSMUSP00000029623,ENSMUSP00000042701,ENSMUSP00000050538	Il6,Nod2,Rsad2,Spon2,Tlr2
GO:0022407	regulation of cell-cell adhesion	13	360	0.00099	ENSMUSP00000000193,ENSMUSP00000016640,ENSMUSP00000017590,ENSMUSP00000020301,ENSMUSP00000026845,ENSMUSP00000029433,ENSMUSP00000030317,ENSMUSP00000033004,ENSMUSP00000034148,ENSMUSP00000056668,ENSMUSP00000099739,ENSMUSP00000103903,ENSMUSP00000114350	C1qtnf1,Ccl2,Cd274,H2-T23,Igf1,Il15,Il4ra,Il6,Lgals3,Lgals9,Pdpn,Ptpn22,Vsir
GO:0009968	negative regulation of signal transduction	26	1147	0.001	ENSMUSP00000001548,ENSMUSP00000021607,ENSMUSP00000022612,ENSMUSP00000024866,ENSMUSP00000026845,ENSMUSP00000029433,ENSMUSP00000031224,ENSMUSP00000031555,ENSMUSP00000034497,ENSMUSP00000039452,ENSMUSP00000044903,ENSMUSP00000050538,ENSMUSP00000056668,ENSMUSP00000058896,ENSMUSP00000062096,ENSMUSP00000066777,ENSMUSP00000067066,ENSMUSP00000076189,ENSMUSP00000079689,ENSMUSP00000091073,ENSMUSP00000099945,…	Dab2,Ddit4l,Ecm1,Enpp1,Igf1,Il6,Itga3,Lfng,Lgals3,Lgmn,Lif,Lrrc15,Mmp3,Nod2,Otop1,Pbk,Plek,Podnl1,Ptpn22,Sulf1,Tgfbr3,Thbs1,Tlr6,Tnn,Trim30a,Xdh
GO:0051173	positive regulation of nitrogen compound metabolic process	49	2866	0.001	ENSMUSP00000000193,ENSMUSP00000000299,ENSMUSP00000001008,ENSMUSP00000009329,ENSMUSP00000014743,ENSMUSP00000017590,ENSMUSP00000021011,ENSMUSP00000021607,ENSMUSP00000021796,ENSMUSP00000023732,ENSMUSP00000024791,ENSMUSP00000024866,ENSMUSP00000024988,ENSMUSP00000025399,ENSMUSP00000025523,ENSMUSP00000025850,ENSMUSP00000026845,ENSMUSP00000027015,ENSMUSP00000027581,ENSMUSP00000029421,ENSMUSP00000029433,…	Bdnf,C1qtnf1,C3,Casp1,Ccl2,Ccl3,Ccl7,Ccl8,Cd38,Csf1,Csf1r,Dab2,Edn1,Ereg,Etv5,Fosl1,Gpr39,Hmga1,Hoxa9,Igf1,Il15,Il6,Itgb2,Lgals9,Lgmn,Lif,Meox1,Nod2,P2ry6,Pcolce,Pmaip1,Ptger4,Ptpn22,Ptx3,Six1,Sphk1,Stat6,Tead2,Tec,Thbs1,Tlr2,Tlr6,Trem2,Trim16,Trim30a,Tspyl5,Ung,Wnt10b,Xdh
GO:1903037	regulation of leukocyte cell-cell adhesion	11	264	0.001	ENSMUSP00000000193,ENSMUSP00000016640,ENSMUSP00000020301,ENSMUSP00000026845,ENSMUSP00000029433,ENSMUSP00000033004,ENSMUSP00000034148,ENSMUSP00000056668,ENSMUSP00000099739,ENSMUSP00000103903,ENSMUSP00000114350	Ccl2,Cd274,H2-T23,Igf1,Il15,Il4ra,Il6,Lgals3,Lgals9,Ptpn22,Vsir
GO:0002718	regulation of cytokine production involved in immune response	6	69	0.0011	ENSMUSP00000020301,ENSMUSP00000020970,ENSMUSP00000026845,ENSMUSP00000029623,ENSMUSP00000042701,ENSMUSP00000050538	Il6,Nod2,Rsad2,Spon2,Tlr2,Vsir
GO:0032946	positive regulation of mononuclear cell proliferation	8	138	0.0011	ENSMUSP00000014743,ENSMUSP00000016640,ENSMUSP00000026845,ENSMUSP00000029433,ENSMUSP00000030964,ENSMUSP00000034148,ENSMUSP00000056668,ENSMUSP00000099739	Cd274,Cd38,Csf1,H2-T23,Igf1,Il15,Il6,Ptpn22
GO:0072678	T cell migration	4	21	0.0011	ENSMUSP00000000193,ENSMUSP00000001008,ENSMUSP00000019064,ENSMUSP00000047646	Ccl2,Ccl3,Cxcl10,Cxcl16
GO:0045429	positive regulation of nitric oxide biosynthetic process	5	43	0.0012	ENSMUSP00000000299,ENSMUSP00000026845,ENSMUSP00000029421,ENSMUSP00000029623,ENSMUSP00000062096	Il6,Itgb2,Ptx3,Tlr2,Tlr6
GO:0050870	positive regulation of T cell activation	9	180	0.0012	ENSMUSP00000000193,ENSMUSP00000016640,ENSMUSP00000026845,ENSMUSP00000029433,ENSMUSP00000033004,ENSMUSP00000034148,ENSMUSP00000056668,ENSMUSP00000099739,ENSMUSP00000103903	Ccl2,Cd274,H2-T23,Igf1,Il15,Il4ra,Il6,Lgals9,Ptpn22
GO:0071224	cellular response to peptidoglycan	3	7	0.0012	ENSMUSP00000024791,ENSMUSP00000029623,ENSMUSP00000050538	Nod2,Tlr2,Trem2
GO:1904407	positive regulation of nitric oxide metabolic process	5	43	0.0012	ENSMUSP00000000299,ENSMUSP00000026845,ENSMUSP00000029421,ENSMUSP00000029623,ENSMUSP00000062096	Il6,Itgb2,Ptx3,Tlr2,Tlr6
GO:0022409	positive regulation of cell-cell adhesion	10	227	0.0013	ENSMUSP00000000193,ENSMUSP00000016640,ENSMUSP00000026845,ENSMUSP00000029433,ENSMUSP00000030317,ENSMUSP00000033004,ENSMUSP00000034148,ENSMUSP00000056668,ENSMUSP00000099739,ENSMUSP00000103903	Ccl2,Cd274,H2-T23,Igf1,Il15,Il4ra,Il6,Lgals9,Pdpn,Ptpn22
GO:0030574	collagen catabolic process	4	22	0.0013	ENSMUSP00000000924,ENSMUSP00000015394,ENSMUSP00000026411,ENSMUSP00000034497	Mmp11,Mmp13,Mmp19,Mmp3
GO:0043069	negative regulation of programmed cell death	22	901	0.0013	ENSMUSP00000002360,ENSMUSP00000021607,ENSMUSP00000021796,ENSMUSP00000025523,ENSMUSP00000026845,ENSMUSP00000030317,ENSMUSP00000030964,ENSMUSP00000031224,ENSMUSP00000031587,ENSMUSP00000044903,ENSMUSP00000050538,ENSMUSP00000056668,ENSMUSP00000057989,ENSMUSP00000059026,ENSMUSP00000079689,ENSMUSP00000079991,ENSMUSP00000084055,ENSMUSP00000099889,ENSMUSP00000113890,ENSMUSP00000114074,ENSMUSP00000114350,…	Angptl4,Bdnf,Cd38,Csf1r,Dab2,Edn1,Ifit3,Igf1,Il6,Lgals3,Lgmn,Naip2,Nod2,Pdpn,Plcg2,Sgk1,Six1,Sphk1,Tcf7,Tgfbr3,Thbs1,Ung
GO:2000482	regulation of interleukin-8 secretion	4	22	0.0013	ENSMUSP00000029433,ENSMUSP00000029623,ENSMUSP00000056669,ENSMUSP00000062096	Cd14,Ptpn22,Tlr2,Tlr6
GO:0016525	negative regulation of angiogenesis	7	107	0.0014	ENSMUSP00000000193,ENSMUSP00000044903,ENSMUSP00000046199,ENSMUSP00000047646,ENSMUSP00000067066,ENSMUSP00000128308,ENSMUSP00000137523	Ccl2,Cxcl10,Lif,Stab1,Sulf1,Thbs1,Thbs2
GO:0031323	regulation of cellular metabolic process	77	5293	0.0014	ENSMUSP00000000193,ENSMUSP00000000299,ENSMUSP00000000984,ENSMUSP00000001008,ENSMUSP00000001548,ENSMUSP00000009329,ENSMUSP00000014743,ENSMUSP00000017590,ENSMUSP00000018744,ENSMUSP00000020249,ENSMUSP00000020301,ENSMUSP00000021011,ENSMUSP00000021607,ENSMUSP00000021796,ENSMUSP00000021941,ENSMUSP00000022368,ENSMUSP00000022612,ENSMUSP00000022660,ENSMUSP00000023732,ENSMUSP00000024791,ENSMUSP00000024866,…	Bdnf,C1qtnf1,C3,Casp1,Ccl2,Ccl3,Ccl7,Ccl8,Cd38,Csf1,Csf1r,Dab2,Dram1,Ecm1,Edn1,Enpp1,Ereg,Etv5,Fam83d,Fosl1,Gpr39,Hmga1,Hoxa9,Ifi204,Igf1,Iigp1,Il15,Il6,Irx5,Itga3,Itgb2,Lgals9,Lgmn,Lif,Loxl2,Lrrc15,Meox1,Mmp3,Mxd3,Naip2,Nod2,P2ry6,Pbk,Pbp2,Pcolce,Plau,Plcg2,Plek,Pmaip1,Podnl1,Ptger4,Ptpn22,Ptx3,Pydc3,Pyhin1,Shmt1,Six1,Slc7a7,Sphk1,Stat6,Sulf1,Tcf7,Tead2,Tec,Tgfbr3,Thbs1,Tlr2,Tlr6,Traf1,Trem2,Tri…
GO:0042742	defense response to bacterium	10	229	0.0014	ENSMUSP00000025181,ENSMUSP00000029623,ENSMUSP00000029936,ENSMUSP00000032473,ENSMUSP00000042701,ENSMUSP00000046199,ENSMUSP00000050538,ENSMUSP00000062096,ENSMUSP00000099739,ENSMUSP00000113890	Gbp5,H2-K1,H2-T23,Iigp1,Naip2,Nod2,Spon2,Stab1,Tlr2,Tlr6
GO:0050663	cytokine secretion	5	45	0.0014	ENSMUSP00000029623,ENSMUSP00000029936,ENSMUSP00000030010,ENSMUSP00000050538,ENSMUSP00000062096	Abca1,Gbp5,Nod2,Tlr2,Tlr6
GO:0050777	negative regulation of immune response	8	143	0.0014	ENSMUSP00000020301,ENSMUSP00000033004,ENSMUSP00000050538,ENSMUSP00000089708,ENSMUSP00000099739,ENSMUSP00000103903,ENSMUSP00000109734,ENSMUSP00000114350	H2-T23,Il4ra,Lgals3,Lgals9,Nod2,Otop1,Stat6,Vsir
GO:0055094	response to lipoprotein particle	4	23	0.0014	ENSMUSP00000000299,ENSMUSP00000030010,ENSMUSP00000062096,ENSMUSP00000136944	Abca1,Hmgcs1,Itgb2,Tlr6
GO:0045596	negative regulation of cell differentiation	19	724	0.0015	ENSMUSP00000000924,ENSMUSP00000001008,ENSMUSP00000023732,ENSMUSP00000024866,ENSMUSP00000025181,ENSMUSP00000030964,ENSMUSP00000031224,ENSMUSP00000031324,ENSMUSP00000033004,ENSMUSP00000039452,ENSMUSP00000046939,ENSMUSP00000047646,ENSMUSP00000056668,ENSMUSP00000057989,ENSMUSP00000072773,ENSMUSP00000079689,ENSMUSP00000083620,ENSMUSP00000101159,ENSMUSP00000134570	Bdnf,Ccl3,Cd38,Col5a2,Cxcl10,Dab2,Enpp1,Ereg,H2-D1,H2-K1,Hoxa9,Igf1,Il4ra,Mmp11,Postn,Tgfbr3,Tnn,Wnt10b,Xdh
GO:0002483	antigen processing and presentation of endogenous peptide antigen	3	8	0.0016	ENSMUSP00000025181,ENSMUSP00000099739,ENSMUSP00000134570	H2-D1,H2-K1,H2-T23
GO:0014074	response to purine-containing compound	8	148	0.0016	ENSMUSP00000000193,ENSMUSP00000023732,ENSMUSP00000025850,ENSMUSP00000026411,ENSMUSP00000026845,ENSMUSP00000027015,ENSMUSP00000079991,ENSMUSP00000136944	Casp1,Ccl2,Fosl1,Hmgcs1,Il6,Mmp19,Plcg2,Wnt10b
GO:0036006	cellular response to macrophage colony-stimulating factor stimulus	3	8	0.0016	ENSMUSP00000000193,ENSMUSP00000014743,ENSMUSP00000025523	Ccl2,Csf1,Csf1r
GO:0043032	positive regulation of macrophage activation	4	24	0.0016	ENSMUSP00000033004,ENSMUSP00000044903,ENSMUSP00000062096,ENSMUSP00000103903	Il4ra,Lgals9,Thbs1,Tlr6
GO:0046425	regulation of receptor signaling pathway via JAK-STAT	8	147	0.0016	ENSMUSP00000025523,ENSMUSP00000026845,ENSMUSP00000034148,ENSMUSP00000048736,ENSMUSP00000056668,ENSMUSP00000066777,ENSMUSP00000067066,ENSMUSP00000091073	Csf1r,Igf1,Il15,Il6,Lif,Lrrc15,Podnl1,Ptger4
GO:0050702	interleukin-1 beta secretion	3	8	0.0016	ENSMUSP00000029936,ENSMUSP00000030010,ENSMUSP00000062096	Abca1,Gbp5,Tlr6
GO:0060760	positive regulation of response to cytokine stimulus	5	47	0.0016	ENSMUSP00000014743,ENSMUSP00000024791,ENSMUSP00000027012,ENSMUSP00000027015,ENSMUSP00000029623	Casp1,Casp4,Csf1,Tlr2,Trem2
GO:1901739	regulation of myoblast fusion	4	24	0.0016	ENSMUSP00000009329,ENSMUSP00000033004,ENSMUSP00000035781,ENSMUSP00000047646	Ccl8,Cd53,Cxcl10,Il4ra
GO:0002639	positive regulation of immunoglobulin production	5	48	0.0018	ENSMUSP00000026845,ENSMUSP00000031587,ENSMUSP00000033004,ENSMUSP00000089708,ENSMUSP00000099739	H2-T23,Il4ra,Il6,Stat6,Ung
GO:0019222	regulation of metabolic process	80	5616	0.0018	ENSMUSP00000000193,ENSMUSP00000000299,ENSMUSP00000000984,ENSMUSP00000001008,ENSMUSP00000001548,ENSMUSP00000002360,ENSMUSP00000009329,ENSMUSP00000014743,ENSMUSP00000017590,ENSMUSP00000018744,ENSMUSP00000020249,ENSMUSP00000020301,ENSMUSP00000021011,ENSMUSP00000021607,ENSMUSP00000021796,ENSMUSP00000021941,ENSMUSP00000022368,ENSMUSP00000022612,ENSMUSP00000022660,ENSMUSP00000023732,ENSMUSP00000023737,…	Angptl4,Bdnf,C1qtnf1,C3,Casp1,Ccl2,Ccl3,Ccl7,Ccl8,Cd38,Cfh,Csf1,Csf1r,Dab2,Dhh,Dram1,Ecm1,Edn1,Enpp1,Ereg,Etv5,Fam83d,Fosl1,Gpr39,Hmga1,Hoxa9,Ifi204,Igf1,Iigp1,Il15,Il6,Irx5,Itga3,Itgb2,Lgals9,Lgmn,Lif,Loxl2,Lrrc15,Meox1,Mmp3,Mxd3,Naip2,Nod2,P2ry6,Pbk,Pbp2,Pcolce,Plau,Plcg2,Plek,Pmaip1,Podnl1,Ptger4,Ptpn22,Ptx3,Pydc3,Pyhin1,Shmt1,Six1,Slc7a7,Sphk1,Stat6,Sulf1,Tcf7,Tead2,Tec,Tgfbr3,Thbs1,Tlr2,Tlr6…
GO:0030194	positive regulation of blood coagulation	4	25	0.0018	ENSMUSP00000030317,ENSMUSP00000044072,ENSMUSP00000044903,ENSMUSP00000099945	Hpse,Pdpn,Plek,Thbs1
GO:0043200	response to amino acid	7	112	0.0018	ENSMUSP00000000193,ENSMUSP00000021796,ENSMUSP00000026845,ENSMUSP00000031668,ENSMUSP00000034497,ENSMUSP00000059026,ENSMUSP00000083620	Ccl2,Col1a2,Col5a2,Edn1,Il6,Mmp3,Six1
GO:0045927	positive regulation of growth	11	286	0.0018	ENSMUSP00000014743,ENSMUSP00000019064,ENSMUSP00000021796,ENSMUSP00000024988,ENSMUSP00000030964,ENSMUSP00000031224,ENSMUSP00000048736,ENSMUSP00000056668,ENSMUSP00000057989,ENSMUSP00000114074,ENSMUSP00000131010	Bdnf,C3,Cd38,Csf1,Cxcl16,Edn1,Igf1,Ptger4,Sgk1,Sphk1,Tgfbr3
GO:0051384	response to glucocorticoid	8	150	0.0018	ENSMUSP00000000193,ENSMUSP00000021796,ENSMUSP00000023154,ENSMUSP00000025850,ENSMUSP00000026845,ENSMUSP00000074885,ENSMUSP00000081545,ENSMUSP00000114074	Ccl2,Cldn1,Cxcl2,Edn1,Fosl1,Il6,Pappa,Sgk1
GO:1904646	cellular response to amyloid-beta	4	25	0.0018	ENSMUSP00000021607,ENSMUSP00000027012,ENSMUSP00000056668,ENSMUSP00000062096	Casp4,Igf1,Lgmn,Tlr6
GO:0010818	T cell chemotaxis	3	9	0.0019	ENSMUSP00000001008,ENSMUSP00000019064,ENSMUSP00000047646	Ccl3,Cxcl10,Cxcl16
GO:0035556	intracellular signal transduction	27	1274	0.0019	ENSMUSP00000001008,ENSMUSP00000021796,ENSMUSP00000025399,ENSMUSP00000025523,ENSMUSP00000027012,ENSMUSP00000029540,ENSMUSP00000029623,ENSMUSP00000030010,ENSMUSP00000030317,ENSMUSP00000031224,ENSMUSP00000031668,ENSMUSP00000034148,ENSMUSP00000035194,ENSMUSP00000038483,ENSMUSP00000048736,ENSMUSP00000050538,ENSMUSP00000056668,ENSMUSP00000059291,ENSMUSP00000067066,ENSMUSP00000071836,ENSMUSP00000079689,…	Abca1,Casp4,Ccl3,Col1a2,Csf1r,Dab2,Depdc1b,Edn1,Ifi204,Igf1,Il15,Lif,Mapkapk3,Nod2,Npr1,Pdpn,Plcg2,Plek,Pmaip1,Ptger2,Ptger4,Sgk1,Sphk1,Tead2,Tec,Tgfbr3,Tlr2
GO:0040011	locomotion	24	1065	0.0019	ENSMUSP00000000193,ENSMUSP00000000299,ENSMUSP00000001008,ENSMUSP00000001548,ENSMUSP00000009329,ENSMUSP00000018963,ENSMUSP00000019064,ENSMUSP00000021011,ENSMUSP00000022368,ENSMUSP00000022660,ENSMUSP00000025523,ENSMUSP00000029183,ENSMUSP00000030317,ENSMUSP00000036245,ENSMUSP00000039452,ENSMUSP00000044903,ENSMUSP00000047646,ENSMUSP00000057989,ENSMUSP00000059026,ENSMUSP00000059291,ENSMUSP00000060776,…	Bdnf,Ccl2,Ccl3,Ccl7,Ccl8,Csf1r,Cxcl10,Cxcl16,Cxcl2,Cxcr6,Depdc1b,Fam83d,Hsd3b7,Itga3,Itgb2,Lgals3,Lgals9,Loxl2,Lsp1,Pdpn,Plau,Six1,Thbs1,Tnn
GO:0050863	regulation of T cell activation	11	287	0.0019	ENSMUSP00000000193,ENSMUSP00000016640,ENSMUSP00000020301,ENSMUSP00000026845,ENSMUSP00000029433,ENSMUSP00000033004,ENSMUSP00000034148,ENSMUSP00000056668,ENSMUSP00000099739,ENSMUSP00000103903,ENSMUSP00000114350	Ccl2,Cd274,H2-T23,Igf1,Il15,Il4ra,Il6,Lgals3,Lgals9,Ptpn22,Vsir
GO:0006693	prostaglandin metabolic process	4	26	0.002	ENSMUSP00000021796,ENSMUSP00000030317,ENSMUSP00000059977,ENSMUSP00000131010	Edn1,Pdpn,Ptgs1,Sphk1
GO:0030217	T cell differentiation	8	154	0.002	ENSMUSP00000020970,ENSMUSP00000026845,ENSMUSP00000029433,ENSMUSP00000031555,ENSMUSP00000034148,ENSMUSP00000048736,ENSMUSP00000084055,ENSMUSP00000089708	Il15,Il6,Lfng,Ptger4,Ptpn22,Rsad2,Stat6,Tcf7
GO:0034695	response to prostaglandin E	4	26	0.002	ENSMUSP00000031224,ENSMUSP00000038483,ENSMUSP00000048736,ENSMUSP00000055697	P2ry6,Ptger2,Ptger4,Tgfbr3
GO:0051896	regulation of protein kinase B signaling	8	153	0.002	ENSMUSP00000017590,ENSMUSP00000024866,ENSMUSP00000026845,ENSMUSP00000034497,ENSMUSP00000044072,ENSMUSP00000044903,ENSMUSP00000045542,ENSMUSP00000056668	C1qtnf1,Hpse,Igf1,Il6,Mmp3,Thbs1,Tspyl5,Xdh
GO:0060548	negative regulation of cell death	23	1004	0.002	ENSMUSP00000002360,ENSMUSP00000021607,ENSMUSP00000021796,ENSMUSP00000025523,ENSMUSP00000026845,ENSMUSP00000030317,ENSMUSP00000030964,ENSMUSP00000031224,ENSMUSP00000031587,ENSMUSP00000044903,ENSMUSP00000050538,ENSMUSP00000056668,ENSMUSP00000057989,ENSMUSP00000059026,ENSMUSP00000079689,ENSMUSP00000079991,ENSMUSP00000084055,ENSMUSP00000099889,ENSMUSP00000103431,ENSMUSP00000113890,ENSMUSP00000114074,…	Angptl4,Bdnf,Cd38,Csf1r,Dab2,Edn1,Ifit3,Igf1,Il6,Lgals3,Lgmn,Naip2,Nod2,Pdpn,Plcg2,Sgk1,Six1,Sphk1,Tcf7,Tead2,Tgfbr3,Thbs1,Ung
GO:0071677	positive regulation of mononuclear cell migration	4	26	0.002	ENSMUSP00000000193,ENSMUSP00000021607,ENSMUSP00000047646,ENSMUSP00000114350	Ccl2,Cxcl10,Lgals3,Lgmn
GO:0080090	regulation of primary metabolic process	75	5184	0.002	ENSMUSP00000000193,ENSMUSP00000000299,ENSMUSP00000000984,ENSMUSP00000001008,ENSMUSP00000001548,ENSMUSP00000002360,ENSMUSP00000009329,ENSMUSP00000014743,ENSMUSP00000017590,ENSMUSP00000018744,ENSMUSP00000020301,ENSMUSP00000021011,ENSMUSP00000021607,ENSMUSP00000021796,ENSMUSP00000021941,ENSMUSP00000022612,ENSMUSP00000022660,ENSMUSP00000023732,ENSMUSP00000023737,ENSMUSP00000024791,ENSMUSP00000024866,…	Angptl4,Bdnf,C1qtnf1,C3,Casp1,Ccl2,Ccl3,Ccl7,Ccl8,Cd38,Cfh,Csf1,Csf1r,Dab2,Dhh,Ecm1,Edn1,Enpp1,Ereg,Etv5,Fam83d,Fosl1,Gpr39,Hmga1,Hoxa9,Ifi204,Igf1,Il15,Il6,Irx5,Itga3,Itgb2,Lgals9,Lgmn,Lif,Loxl2,Lrrc15,Meox1,Mxd3,Naip2,Nod2,P2ry6,Pbk,Pbp2,Pcolce,Plek,Pmaip1,Podnl1,Ptger4,Ptpn22,Ptx3,Pydc3,Pyhin1,Shmt1,Six1,Slc7a7,Sphk1,Stat6,Sulf1,Tcf7,Tead2,Tec,Tgfbr3,Thbs1,Tlr2,Tlr6,Traf1,Trem2,Trim16,Trim30a,…
GO:0030154	cell differentiation	55	3462	0.0021	ENSMUSP00000000193,ENSMUSP00000001008,ENSMUSP00000001548,ENSMUSP00000014743,ENSMUSP00000020301,ENSMUSP00000020970,ENSMUSP00000021796,ENSMUSP00000022660,ENSMUSP00000023154,ENSMUSP00000023732,ENSMUSP00000023737,ENSMUSP00000024791,ENSMUSP00000025181,ENSMUSP00000025523,ENSMUSP00000026411,ENSMUSP00000026845,ENSMUSP00000027012,ENSMUSP00000027015,ENSMUSP00000029183,ENSMUSP00000029433,ENSMUSP00000029623,…	Bdnf,Casp1,Casp4,Ccl2,Ccl3,Cd38,Cldn1,Col12a1,Csf1,Csf1r,Dab2,Dhh,Edn1,Ereg,Etv5,Fam83d,H2-D1,H2-K1,Igf1,Igsf10,Il15,Il6,Irx5,Itga3,Lfng,Lgals3,Lif,Loxl2,Meox1,Mmp19,Pdpn,Plcg2,Plek,Postn,Ptger4,Ptgs1,Ptpn22,Rai14,Rsad2,Sgk1,Six1,Sphk1,Stat6,Sulf1,Tcf7,Tead2,Tec,Tgfbi,Tgfbr3,Tlr2,Tnfaip2,Tnn,Trem2,Vsir,Wnt10b
GO:0042110	T cell activation	10	244	0.0021	ENSMUSP00000000299,ENSMUSP00000020970,ENSMUSP00000026845,ENSMUSP00000029433,ENSMUSP00000031555,ENSMUSP00000034148,ENSMUSP00000048736,ENSMUSP00000084055,ENSMUSP00000089708,ENSMUSP00000099739	H2-T23,Il15,Il6,Itgb2,Lfng,Ptger4,Ptpn22,Rsad2,Stat6,Tcf7
GO:0051051	negative regulation of transport	15	509	0.0021	ENSMUSP00000020970,ENSMUSP00000021796,ENSMUSP00000026845,ENSMUSP00000027581,ENSMUSP00000029433,ENSMUSP00000029623,ENSMUSP00000030808,ENSMUSP00000044903,ENSMUSP00000048736,ENSMUSP00000059977,ENSMUSP00000062096,ENSMUSP00000067066,ENSMUSP00000101159,ENSMUSP00000103903,ENSMUSP00000114350	Edn1,Enpp1,Gpr39,Il6,Lgals3,Lgals9,Lif,Ptger4,Ptgs1,Ptpn22,Rsad2,Thbs1,Tlr2,Tlr6,Tnfrsf9
GO:0051147	regulation of muscle cell differentiation	8	155	0.0021	ENSMUSP00000009329,ENSMUSP00000021796,ENSMUSP00000031324,ENSMUSP00000033004,ENSMUSP00000035781,ENSMUSP00000047646,ENSMUSP00000056668,ENSMUSP00000057989	Bdnf,Ccl8,Cd53,Cxcl10,Edn1,Ereg,Igf1,Il4ra
GO:0051153	regulation of striated muscle cell differentiation	7	116	0.0021	ENSMUSP00000009329,ENSMUSP00000021796,ENSMUSP00000033004,ENSMUSP00000035781,ENSMUSP00000047646,ENSMUSP00000056668,ENSMUSP00000057989	Bdnf,Ccl8,Cd53,Cxcl10,Edn1,Igf1,Il4ra
GO:0051179	localization	65	4315	0.0021	ENSMUSP00000000193,ENSMUSP00000000299,ENSMUSP00000000984,ENSMUSP00000001008,ENSMUSP00000001548,ENSMUSP00000009329,ENSMUSP00000016640,ENSMUSP00000019064,ENSMUSP00000021011,ENSMUSP00000021796,ENSMUSP00000022368,ENSMUSP00000022660,ENSMUSP00000023154,ENSMUSP00000024791,ENSMUSP00000024866,ENSMUSP00000024988,ENSMUSP00000025399,ENSMUSP00000025818,ENSMUSP00000026845,ENSMUSP00000027015,ENSMUSP00000029183,…	AA467197,Abca1,Atp6v0d2,Bdnf,C3,Casp1,Ccl2,Ccl3,Ccl7,Ccl8,Cd14,Cd274,Cdca8,Clca1,Cldn1,Cxcl10,Cxcl16,Cxcl2,Dab2,Depdc1b,Dio2,Edn1,Enpp1,Etv5,Fam83d,Fyb,Gbp5,Hsd3b7,Il6,Itga3,Itgb2,Kif22,Lgals3,Lgals3bp,Lgals9,Loxl2,Mapkapk3,Nod2,Otop1,P2ry6,Pdpn,Plau,Plcg2,Plek,Pmaip1,Pstpip1,Ptx3,Rab3il1,Rin1,Six1,Slc37a2,Slc41a3,Slc6a2,Slc7a7,Spon2,Stab1,Tgm2,Thbs1,Tlr2,Tlr6,Tnfaip2,Tnn,Trem2,Unc93b1,Xdh
GO:0001501	skeletal system development	14	454	0.0022	ENSMUSP00000015394,ENSMUSP00000021796,ENSMUSP00000023732,ENSMUSP00000031668,ENSMUSP00000034184,ENSMUSP00000037719,ENSMUSP00000044903,ENSMUSP00000046939,ENSMUSP00000048736,ENSMUSP00000056668,ENSMUSP00000059026,ENSMUSP00000083620,ENSMUSP00000114350,ENSMUSP00000137523	Col1a2,Col5a2,Edn1,Hoxa9,Igf1,Irx5,Lgals3,Mmp13,Ptger4,Six1,Sulf1,Tgfbi,Thbs1,Wnt10b
GO:0042832	defense response to protozoan	4	27	0.0022	ENSMUSP00000026845,ENSMUSP00000029936,ENSMUSP00000032473,ENSMUSP00000033004	Gbp5,Iigp1,Il4ra,Il6
GO:0097306	cellular response to alcohol	6	82	0.0022	ENSMUSP00000021011,ENSMUSP00000030010,ENSMUSP00000038483,ENSMUSP00000048736,ENSMUSP00000055697,ENSMUSP00000136944	Abca1,Ccl7,Hmgcs1,P2ry6,Ptger2,Ptger4
GO:0032720	negative regulation of tumor necrosis factor production	5	52	0.0023	ENSMUSP00000029433,ENSMUSP00000048736,ENSMUSP00000050538,ENSMUSP00000062096,ENSMUSP00000076189	Nod2,Ptger4,Ptpn22,Tlr6,Trim30a
GO:0043066	negative regulation of apoptotic process	21	884	0.0023	ENSMUSP00000002360,ENSMUSP00000021607,ENSMUSP00000021796,ENSMUSP00000025523,ENSMUSP00000026845,ENSMUSP00000030317,ENSMUSP00000030964,ENSMUSP00000031224,ENSMUSP00000031587,ENSMUSP00000044903,ENSMUSP00000050538,ENSMUSP00000056668,ENSMUSP00000057989,ENSMUSP00000059026,ENSMUSP00000079689,ENSMUSP00000084055,ENSMUSP00000099889,ENSMUSP00000113890,ENSMUSP00000114074,ENSMUSP00000114350,ENSMUSP00000131010	Angptl4,Bdnf,Cd38,Csf1r,Dab2,Edn1,Ifit3,Igf1,Il6,Lgals3,Lgmn,Naip2,Nod2,Pdpn,Sgk1,Six1,Sphk1,Tcf7,Tgfbr3,Thbs1,Ung
GO:0051092	positive regulation of NF-kappaB transcription factor activity	7	118	0.0023	ENSMUSP00000000299,ENSMUSP00000029623,ENSMUSP00000031224,ENSMUSP00000050538,ENSMUSP00000062096,ENSMUSP00000130759,ENSMUSP00000131010	Itgb2,Nod2,Sphk1,Tgfbr3,Tlr2,Tlr6,Traf1
GO:0016477	cell migration	19	758	0.0024	ENSMUSP00000000193,ENSMUSP00000000299,ENSMUSP00000001008,ENSMUSP00000001548,ENSMUSP00000009329,ENSMUSP00000019064,ENSMUSP00000021011,ENSMUSP00000022368,ENSMUSP00000022660,ENSMUSP00000029183,ENSMUSP00000030317,ENSMUSP00000036245,ENSMUSP00000039452,ENSMUSP00000044903,ENSMUSP00000047646,ENSMUSP00000059026,ENSMUSP00000059291,ENSMUSP00000074885,ENSMUSP00000114350	Ccl2,Ccl3,Ccl7,Ccl8,Cxcl10,Cxcl16,Cxcl2,Depdc1b,Fam83d,Hsd3b7,Itga3,Itgb2,Lgals3,Loxl2,Pdpn,Plau,Six1,Thbs1,Tnn
GO:0046887	positive regulation of hormone secretion	8	160	0.0024	ENSMUSP00000017590,ENSMUSP00000021796,ENSMUSP00000027581,ENSMUSP00000030964,ENSMUSP00000048736,ENSMUSP00000067066,ENSMUSP00000079689,ENSMUSP00000106318	C1qtnf1,Cd38,Dab2,Edn1,Gpr39,Lif,Oxct1,Ptger4
GO:0048545	response to steroid hormone	11	298	0.0024	ENSMUSP00000000193,ENSMUSP00000021796,ENSMUSP00000023154,ENSMUSP00000025850,ENSMUSP00000026845,ENSMUSP00000030964,ENSMUSP00000038483,ENSMUSP00000074885,ENSMUSP00000079689,ENSMUSP00000081545,ENSMUSP00000114074	Ccl2,Cd38,Cldn1,Cxcl2,Dab2,Edn1,Fosl1,Il6,Pappa,Ptger2,Sgk1
GO:0071223	cellular response to lipoteichoic acid	3	10	0.0024	ENSMUSP00000024791,ENSMUSP00000029623,ENSMUSP00000056669	Cd14,Tlr2,Trem2
GO:2000027	regulation of animal organ morphogenesis	9	203	0.0024	ENSMUSP00000014743,ENSMUSP00000021796,ENSMUSP00000022368,ENSMUSP00000057989,ENSMUSP00000059026,ENSMUSP00000067066,ENSMUSP00000078551,ENSMUSP00000079689,ENSMUSP00000137523	Bdnf,Csf1,Dab2,Edn1,Etv5,Lif,Plau,Six1,Sulf1
GO:0010604	positive regulation of macromolecule metabolic process	49	3004	0.0026	ENSMUSP00000000193,ENSMUSP00000001008,ENSMUSP00000001548,ENSMUSP00000009329,ENSMUSP00000014743,ENSMUSP00000017590,ENSMUSP00000021011,ENSMUSP00000021607,ENSMUSP00000021796,ENSMUSP00000023732,ENSMUSP00000024791,ENSMUSP00000024866,ENSMUSP00000024988,ENSMUSP00000025399,ENSMUSP00000025523,ENSMUSP00000025850,ENSMUSP00000026845,ENSMUSP00000027015,ENSMUSP00000027581,ENSMUSP00000029433,ENSMUSP00000029623,…	Bdnf,C1qtnf1,C3,Casp1,Ccl2,Ccl3,Ccl7,Ccl8,Cd38,Csf1,Csf1r,Dab2,Edn1,Ereg,Etv5,Fosl1,Gpr39,Hmga1,Hoxa9,Igf1,Il15,Il6,Itga3,Lgals9,Lgmn,Lif,Meox1,Nod2,P2ry6,Pcolce,Plcg2,Pmaip1,Ptger4,Ptpn22,Six1,Sphk1,Stat6,Tead2,Tec,Thbs1,Tlr2,Tlr6,Trem2,Trim16,Trim30a,Tspyl5,Ung,Wnt10b,Xdh
GO:0030278	regulation of ossification	9	205	0.0026	ENSMUSP00000014743,ENSMUSP00000020970,ENSMUSP00000023732,ENSMUSP00000039452,ENSMUSP00000048736,ENSMUSP00000056668,ENSMUSP00000101159,ENSMUSP00000106845,ENSMUSP00000112665	Csf1,Ecm1,Enpp1,Ifi204,Igf1,Ptger4,Rsad2,Tnn,Wnt10b
GO:1902107	positive regulation of leukocyte differentiation	8	162	0.0026	ENSMUSP00000001008,ENSMUSP00000014743,ENSMUSP00000025523,ENSMUSP00000026845,ENSMUSP00000033004,ENSMUSP00000034148,ENSMUSP00000067066,ENSMUSP00000103903	Ccl3,Csf1,Csf1r,Il15,Il4ra,Il6,Lgals9,Lif
GO:2000401	regulation of lymphocyte migration	5	54	0.0026	ENSMUSP00000001008,ENSMUSP00000021011,ENSMUSP00000047646,ENSMUSP00000103903,ENSMUSP00000112665	Ccl3,Ccl7,Cxcl10,Ecm1,Lgals9
GO:0048589	developmental growth	13	409	0.0027	ENSMUSP00000014743,ENSMUSP00000015394,ENSMUSP00000022368,ENSMUSP00000023732,ENSMUSP00000031224,ENSMUSP00000031324,ENSMUSP00000037246,ENSMUSP00000039452,ENSMUSP00000044903,ENSMUSP00000056668,ENSMUSP00000057989,ENSMUSP00000071836,ENSMUSP00000072773	Bdnf,Csf1,Ereg,Igf1,Igsf10,Mmp13,Plau,Postn,Tec,Tgfbr3,Thbs1,Tnn,Wnt10b
GO:0097242	amyloid-beta clearance	3	11	0.0029	ENSMUSP00000000299,ENSMUSP00000024988,ENSMUSP00000029400	C3,Itgb2,Mme
GO:0034698	response to gonadotropin	4	30	0.003	ENSMUSP00000001548,ENSMUSP00000031224,ENSMUSP00000081545,ENSMUSP00000136944	Hmgcs1,Itga3,Pappa,Tgfbr3
GO:0006959	humoral immune response	7	126	0.0031	ENSMUSP00000000193,ENSMUSP00000024988,ENSMUSP00000042701,ENSMUSP00000042883,ENSMUSP00000099739,ENSMUSP00000107607,ENSMUSP00000125531	C1rl,C1s1,C3,Ccl2,Cfh,H2-T23,Spon2
GO:0002250	adaptive immune response	10	260	0.0032	ENSMUSP00000024988,ENSMUSP00000026845,ENSMUSP00000033004,ENSMUSP00000042883,ENSMUSP00000050538,ENSMUSP00000071836,ENSMUSP00000089708,ENSMUSP00000099739,ENSMUSP00000124272,ENSMUSP00000125531	C1rl,C1s1,C3,H2-T23,Il4ra,Il6,Nod2,Stat6,Tec,Unc93b1
GO:0002548	monocyte chemotaxis	4	31	0.0034	ENSMUSP00000001008,ENSMUSP00000009329,ENSMUSP00000021011,ENSMUSP00000114350	Ccl3,Ccl7,Ccl8,Lgals3
GO:0035457	cellular response to interferon-alpha	3	12	0.0035	ENSMUSP00000099888,ENSMUSP00000099889,ENSMUSP00000106845	Ifi204,Ifit1,Ifit3
GO:0061448	connective tissue development	9	215	0.0035	ENSMUSP00000014743,ENSMUSP00000015394,ENSMUSP00000021796,ENSMUSP00000023732,ENSMUSP00000037719,ENSMUSP00000044903,ENSMUSP00000056668,ENSMUSP00000106318,ENSMUSP00000137523	Csf1,Edn1,Igf1,Mmp13,Oxct1,Sulf1,Tgfbi,Thbs1,Wnt10b
GO:0090197	positive regulation of chemokine secretion	3	12	0.0035	ENSMUSP00000025523,ENSMUSP00000033004,ENSMUSP00000072773	Csf1r,Il4ra,Postn
GO:1900225	regulation of NLRP3 inflammasome complex assembly	3	12	0.0035	ENSMUSP00000029936,ENSMUSP00000062096,ENSMUSP00000076189	Gbp5,Tlr6,Trim30a
GO:1901222	regulation of NIK/NF-kappaB signaling	6	91	0.0035	ENSMUSP00000021796,ENSMUSP00000029433,ENSMUSP00000029623,ENSMUSP00000050538,ENSMUSP00000056669,ENSMUSP00000131010	Cd14,Edn1,Nod2,Ptpn22,Sphk1,Tlr2
GO:0031663	lipopolysaccharide-mediated signaling pathway	4	32	0.0037	ENSMUSP00000001008,ENSMUSP00000024791,ENSMUSP00000029433,ENSMUSP00000056669	Ccl3,Cd14,Ptpn22,Trem2
GO:0071560	cellular response to transforming growth factor beta stimulus	7	130	0.0037	ENSMUSP00000000193,ENSMUSP00000021796,ENSMUSP00000023154,ENSMUSP00000031224,ENSMUSP00000031668,ENSMUSP00000072773,ENSMUSP00000079689	Ccl2,Cldn1,Col1a2,Dab2,Edn1,Postn,Tgfbr3
GO:0009612	response to mechanical stimulus	9	219	0.0039	ENSMUSP00000000193,ENSMUSP00000021796,ENSMUSP00000025850,ENSMUSP00000026845,ENSMUSP00000027015,ENSMUSP00000044903,ENSMUSP00000048736,ENSMUSP00000056668,ENSMUSP00000072773	Casp1,Ccl2,Edn1,Fosl1,Igf1,Il6,Postn,Ptger4,Thbs1
GO:0014911	positive regulation of smooth muscle cell migration	5	60	0.0039	ENSMUSP00000022368,ENSMUSP00000048736,ENSMUSP00000055697,ENSMUSP00000056668,ENSMUSP00000072773	Igf1,P2ry6,Plau,Postn,Ptger4
GO:0044057	regulation of system process	15	546	0.0039	ENSMUSP00000001008,ENSMUSP00000015394,ENSMUSP00000017590,ENSMUSP00000021796,ENSMUSP00000026845,ENSMUSP00000027581,ENSMUSP00000030964,ENSMUSP00000034184,ENSMUSP00000048736,ENSMUSP00000056668,ENSMUSP00000059889,ENSMUSP00000059977,ENSMUSP00000067066,ENSMUSP00000079689,ENSMUSP00000131010	Acpp,C1qtnf1,Ccl3,Cd38,Dab2,Edn1,Gpr39,Igf1,Il6,Irx5,Lif,Mmp13,Ptger4,Ptgs1,Sphk1
GO:0046632	alpha-beta T cell differentiation	5	60	0.0039	ENSMUSP00000020970,ENSMUSP00000026845,ENSMUSP00000048736,ENSMUSP00000084055,ENSMUSP00000089708	Il6,Ptger4,Rsad2,Stat6,Tcf7
GO:0051171	regulation of nitrogen compound metabolic process	72	5052	0.0039	ENSMUSP00000000193,ENSMUSP00000000299,ENSMUSP00000000984,ENSMUSP00000001008,ENSMUSP00000001548,ENSMUSP00000009329,ENSMUSP00000014743,ENSMUSP00000017590,ENSMUSP00000018744,ENSMUSP00000020301,ENSMUSP00000021011,ENSMUSP00000021607,ENSMUSP00000021796,ENSMUSP00000021941,ENSMUSP00000022612,ENSMUSP00000022660,ENSMUSP00000023732,ENSMUSP00000024791,ENSMUSP00000024866,ENSMUSP00000024988,ENSMUSP00000025399,…	Bdnf,C1qtnf1,C3,Casp1,Ccl2,Ccl3,Ccl7,Ccl8,Cd38,Cfh,Csf1,Csf1r,Dab2,Ecm1,Edn1,Enpp1,Ereg,Etv5,Fam83d,Fosl1,Gpr39,Hmga1,Hoxa9,Ifi204,Igf1,Il15,Il6,Irx5,Itga3,Itgb2,Lgals9,Lgmn,Lif,Loxl2,Lrrc15,Meox1,Mxd3,Naip2,Nod2,P2ry6,Pbk,Pbp2,Pcolce,Pmaip1,Podnl1,Ptger4,Ptpn22,Ptx3,Pydc3,Pyhin1,Shmt1,Six1,Slc7a7,Sphk1,Stat6,Sulf1,Tcf7,Tead2,Tec,Tgfbr3,Thbs1,Tlr2,Tlr6,Traf1,Trem2,Trim16,Trim30a,Tspyl5,Ung,Vsir,W…
GO:0010543	regulation of platelet activation	4	33	0.004	ENSMUSP00000017590,ENSMUSP00000030317,ENSMUSP00000071836,ENSMUSP00000099945	C1qtnf1,Pdpn,Plek,Tec
GO:0010830	regulation of myotube differentiation	5	61	0.0041	ENSMUSP00000009329,ENSMUSP00000033004,ENSMUSP00000035781,ENSMUSP00000047646,ENSMUSP00000057989	Bdnf,Ccl8,Cd53,Cxcl10,Il4ra
GO:0070269	pyroptosis	3	13	0.0041	ENSMUSP00000027012,ENSMUSP00000027015,ENSMUSP00000113890	Casp1,Casp4,Naip2
GO:0001910	regulation of leukocyte mediated cytotoxicity	5	62	0.0044	ENSMUSP00000000193,ENSMUSP00000025181,ENSMUSP00000099739,ENSMUSP00000103903,ENSMUSP00000134570	Ccl2,H2-D1,H2-K1,H2-T23,Lgals9
GO:0009991	response to extracellular stimulus	14	493	0.0044	ENSMUSP00000000193,ENSMUSP00000002360,ENSMUSP00000025850,ENSMUSP00000026845,ENSMUSP00000027015,ENSMUSP00000027581,ENSMUSP00000030010,ENSMUSP00000034148,ENSMUSP00000072773,ENSMUSP00000073618,ENSMUSP00000079991,ENSMUSP00000106318,ENSMUSP00000110411,ENSMUSP00000136944	Abca1,Angptl4,Casp1,Ccl2,Fosl1,Fstl1,Gpr39,Hmgcs1,Il15,Il6,Oxct1,Plcg2,Postn,Sipa1
GO:0046640	regulation of alpha-beta T cell proliferation	4	34	0.0044	ENSMUSP00000020301,ENSMUSP00000029433,ENSMUSP00000099739,ENSMUSP00000103903	H2-T23,Lgals9,Ptpn22,Vsir
GO:0048002	antigen processing and presentation of peptide antigen	4	34	0.0044	ENSMUSP00000025181,ENSMUSP00000099739,ENSMUSP00000124272,ENSMUSP00000134570	H2-D1,H2-K1,H2-T23,Unc93b1
GO:0050709	negative regulation of protein secretion	7	135	0.0044	ENSMUSP00000020970,ENSMUSP00000026845,ENSMUSP00000029433,ENSMUSP00000030808,ENSMUSP00000048736,ENSMUSP00000062096,ENSMUSP00000103903	Il6,Lgals9,Ptger4,Ptpn22,Rsad2,Tlr6,Tnfrsf9
GO:0050671	positive regulation of lymphocyte proliferation	7	136	0.0046	ENSMUSP00000016640,ENSMUSP00000026845,ENSMUSP00000029433,ENSMUSP00000030964,ENSMUSP00000034148,ENSMUSP00000056668,ENSMUSP00000099739	Cd274,Cd38,H2-T23,Igf1,Il15,Il6,Ptpn22
GO:0032499	detection of peptidoglycan	2	2	0.0048	ENSMUSP00000024791,ENSMUSP00000050538	Nod2,Trem2
GO:0032570	response to progesterone	4	35	0.0048	ENSMUSP00000000193,ENSMUSP00000025850,ENSMUSP00000030964,ENSMUSP00000038483	Ccl2,Cd38,Fosl1,Ptger2
GO:0032735	positive regulation of interleukin-12 production	4	35	0.0048	ENSMUSP00000029623,ENSMUSP00000050538,ENSMUSP00000062096,ENSMUSP00000124272	Nod2,Tlr2,Tlr6,Unc93b1
GO:0032940	secretion by cell	12	384	0.0048	ENSMUSP00000001008,ENSMUSP00000021796,ENSMUSP00000026845,ENSMUSP00000029623,ENSMUSP00000029936,ENSMUSP00000030010,ENSMUSP00000050538,ENSMUSP00000057989,ENSMUSP00000062096,ENSMUSP00000081013,ENSMUSP00000099806,ENSMUSP00000099945	Abca1,Bdnf,Ccl3,Dio2,Edn1,Gbp5,Il6,Nod2,Plek,Tlr2,Tlr6,Tnfaip2
GO:0042102	positive regulation of T cell proliferation	6	98	0.0048	ENSMUSP00000016640,ENSMUSP00000026845,ENSMUSP00000029433,ENSMUSP00000034148,ENSMUSP00000056668,ENSMUSP00000099739	Cd274,H2-T23,Igf1,Il15,Il6,Ptpn22
GO:0042496	detection of diacyl bacterial lipopeptide	2	2	0.0048	ENSMUSP00000029623,ENSMUSP00000062096	Tlr2,Tlr6
GO:0045188	regulation of circadian sleep/wake cycle, non-REM sleep	3	14	0.0048	ENSMUSP00000026845,ENSMUSP00000027015,ENSMUSP00000048736	Casp1,Il6,Ptger4
GO:0048246	macrophage chemotaxis	3	14	0.0048	ENSMUSP00000000193,ENSMUSP00000001008,ENSMUSP00000114350	Ccl2,Ccl3,Lgals3
GO:1901224	positive regulation of NIK/NF-kappaB signaling	5	64	0.0049	ENSMUSP00000021796,ENSMUSP00000029623,ENSMUSP00000050538,ENSMUSP00000056669,ENSMUSP00000131010	Cd14,Edn1,Nod2,Sphk1,Tlr2
GO:0007613	memory	7	140	0.0052	ENSMUSP00000001548,ENSMUSP00000021607,ENSMUSP00000025818,ENSMUSP00000027015,ENSMUSP00000056668,ENSMUSP00000059977,ENSMUSP00000114074	Casp1,Igf1,Itga3,Lgmn,Ptgs1,Rin1,Sgk1
GO:0008283	cell population proliferation	15	565	0.0053	ENSMUSP00000000299,ENSMUSP00000014743,ENSMUSP00000022660,ENSMUSP00000023732,ENSMUSP00000025523,ENSMUSP00000026845,ENSMUSP00000029183,ENSMUSP00000030317,ENSMUSP00000031224,ENSMUSP00000031324,ENSMUSP00000034148,ENSMUSP00000037719,ENSMUSP00000056668,ENSMUSP00000059026,ENSMUSP00000089708	Csf1,Csf1r,Ereg,Fam83d,Igf1,Il15,Il6,Itgb2,Loxl2,Pdpn,Six1,Stat6,Tgfbi,Tgfbr3,Wnt10b
GO:0010035	response to inorganic substance	14	505	0.0053	ENSMUSP00000021607,ENSMUSP00000021796,ENSMUSP00000022660,ENSMUSP00000023154,ENSMUSP00000024866,ENSMUSP00000025850,ENSMUSP00000026845,ENSMUSP00000027581,ENSMUSP00000044903,ENSMUSP00000056669,ENSMUSP00000073618,ENSMUSP00000079991,ENSMUSP00000089708,ENSMUSP00000136944	Cd14,Cldn1,Edn1,Fosl1,Gpr39,Hmgcs1,Il6,Lgmn,Loxl2,Plcg2,Sipa1,Stat6,Thbs1,Xdh
GO:0002460	adaptive immune response based on somatic recombination of immune receptors built from immunoglobulin superfamily domains	7	141	0.0054	ENSMUSP00000024988,ENSMUSP00000026845,ENSMUSP00000033004,ENSMUSP00000042883,ENSMUSP00000050538,ENSMUSP00000089708,ENSMUSP00000125531	C1rl,C1s1,C3,Il4ra,Il6,Nod2,Stat6
GO:0043085	positive regulation of catalytic activity	25	1239	0.0055	ENSMUSP00000000193,ENSMUSP00000001008,ENSMUSP00000009329,ENSMUSP00000014743,ENSMUSP00000021011,ENSMUSP00000021607,ENSMUSP00000021796,ENSMUSP00000024866,ENSMUSP00000025399,ENSMUSP00000025523,ENSMUSP00000025818,ENSMUSP00000027015,ENSMUSP00000027581,ENSMUSP00000031324,ENSMUSP00000031731,ENSMUSP00000044903,ENSMUSP00000050538,ENSMUSP00000056668,ENSMUSP00000059291,ENSMUSP00000060771,ENSMUSP00000062096,…	Casp1,Ccl2,Ccl3,Ccl7,Ccl8,Csf1,Csf1r,Dab2,Depdc1b,Edn1,Ereg,Gpr39,Igf1,Lgals9,Lgmn,Nod2,Pcolce,Plek,Pmaip1,Rin1,Rin3,Sipa1,Thbs1,Tlr6,Xdh
GO:0071380	cellular response to prostaglandin E stimulus	3	15	0.0056	ENSMUSP00000038483,ENSMUSP00000048736,ENSMUSP00000055697	P2ry6,Ptger2,Ptger4
GO:0007611	learning or memory	10	286	0.0059	ENSMUSP00000001548,ENSMUSP00000021607,ENSMUSP00000025818,ENSMUSP00000025850,ENSMUSP00000027015,ENSMUSP00000029623,ENSMUSP00000056668,ENSMUSP00000057989,ENSMUSP00000059977,ENSMUSP00000114074	Bdnf,Casp1,Fosl1,Igf1,Itga3,Lgmn,Ptgs1,Rin1,Sgk1,Tlr2
GO:1901568	fatty acid derivative metabolic process	6	103	0.0059	ENSMUSP00000021796,ENSMUSP00000029623,ENSMUSP00000030317,ENSMUSP00000059977,ENSMUSP00000106318,ENSMUSP00000131010	Edn1,Oxct1,Pdpn,Ptgs1,Sphk1,Tlr2
GO:0043367	CD4-positive, alpha-beta T cell differentiation	4	38	0.0061	ENSMUSP00000020970,ENSMUSP00000026845,ENSMUSP00000048736,ENSMUSP00000089708	Il6,Ptger4,Rsad2,Stat6
GO:2000403	positive regulation of lymphocyte migration	4	38	0.0061	ENSMUSP00000001008,ENSMUSP00000021011,ENSMUSP00000047646,ENSMUSP00000103903	Ccl3,Ccl7,Cxcl10,Lgals9
GO:0010810	regulation of cell-substrate adhesion	8	190	0.0063	ENSMUSP00000001548,ENSMUSP00000014743,ENSMUSP00000022368,ENSMUSP00000030317,ENSMUSP00000044903,ENSMUSP00000072773,ENSMUSP00000079689,ENSMUSP00000097097	Ccdc80,Csf1,Dab2,Itga3,Pdpn,Plau,Postn,Thbs1
GO:2001185	regulation of CD8-positive, alpha-beta T cell activation	3	16	0.0065	ENSMUSP00000016640,ENSMUSP00000029433,ENSMUSP00000099739	Cd274,H2-T23,Ptpn22
GO:0002707	negative regulation of lymphocyte mediated immunity	4	39	0.0067	ENSMUSP00000020301,ENSMUSP00000050538,ENSMUSP00000099739,ENSMUSP00000103903	H2-T23,Lgals9,Nod2,Vsir
GO:0051897	positive regulation of protein kinase B signaling	6	106	0.0067	ENSMUSP00000017590,ENSMUSP00000026845,ENSMUSP00000044072,ENSMUSP00000044903,ENSMUSP00000045542,ENSMUSP00000056668	C1qtnf1,Hpse,Igf1,Il6,Thbs1,Tspyl5
GO:0046883	regulation of hormone secretion	10	294	0.007	ENSMUSP00000017590,ENSMUSP00000021796,ENSMUSP00000026845,ENSMUSP00000027581,ENSMUSP00000030964,ENSMUSP00000048736,ENSMUSP00000059977,ENSMUSP00000067066,ENSMUSP00000079689,ENSMUSP00000106318	C1qtnf1,Cd38,Dab2,Edn1,Gpr39,Il6,Lif,Oxct1,Ptger4,Ptgs1
GO:0090100	positive regulation of transmembrane receptor protein serine/threonine kinase signaling pathway	6	107	0.007	ENSMUSP00000020301,ENSMUSP00000031224,ENSMUSP00000044903,ENSMUSP00000079689,ENSMUSP00000103903,ENSMUSP00000137523	Dab2,Lgals9,Sulf1,Tgfbr3,Thbs1,Vsir
GO:0030098	lymphocyte differentiation	9	243	0.0071	ENSMUSP00000020970,ENSMUSP00000026845,ENSMUSP00000029433,ENSMUSP00000031555,ENSMUSP00000034148,ENSMUSP00000048736,ENSMUSP00000079991,ENSMUSP00000084055,ENSMUSP00000089708	Il15,Il6,Lfng,Plcg2,Ptger4,Ptpn22,Rsad2,Stat6,Tcf7
GO:0001961	positive regulation of cytokine-mediated signaling pathway	4	40	0.0072	ENSMUSP00000014743,ENSMUSP00000024791,ENSMUSP00000027012,ENSMUSP00000027015	Casp1,Casp4,Csf1,Trem2
GO:0009620	response to fungus	4	40	0.0072	ENSMUSP00000026845,ENSMUSP00000029421,ENSMUSP00000029623,ENSMUSP00000042701	Il6,Ptx3,Spon2,Tlr2
GO:0030199	collagen fibril organization	4	40	0.0072	ENSMUSP00000000924,ENSMUSP00000022660,ENSMUSP00000031668,ENSMUSP00000083620	Col1a2,Col5a2,Loxl2,Mmp11
GO:0051155	positive regulation of striated muscle cell differentiation	5	71	0.0072	ENSMUSP00000009329,ENSMUSP00000021796,ENSMUSP00000033004,ENSMUSP00000035781,ENSMUSP00000056668	Ccl8,Cd53,Edn1,Igf1,Il4ra
GO:0050868	negative regulation of T cell activation	6	108	0.0073	ENSMUSP00000016640,ENSMUSP00000020301,ENSMUSP00000029433,ENSMUSP00000033004,ENSMUSP00000103903,ENSMUSP00000114350	Cd274,Il4ra,Lgals3,Lgals9,Ptpn22,Vsir
GO:0001505	regulation of neurotransmitter levels	10	298	0.0074	ENSMUSP00000000299,ENSMUSP00000018744,ENSMUSP00000026845,ENSMUSP00000029421,ENSMUSP00000029623,ENSMUSP00000048736,ENSMUSP00000056668,ENSMUSP00000062096,ENSMUSP00000128674,ENSMUSP00000131010	Igf1,Il6,Itgb2,Naalad2,Ptger4,Ptx3,Shmt1,Sphk1,Tlr2,Tlr6
GO:0001516	prostaglandin biosynthetic process	3	17	0.0074	ENSMUSP00000021796,ENSMUSP00000059977,ENSMUSP00000131010	Edn1,Ptgs1,Sphk1
GO:0002485	antigen processing and presentation of endogenous peptide antigen via MHC class I via ER pathway, TAP-dependent	2	3	0.0074	ENSMUSP00000025181,ENSMUSP00000134570	H2-D1,H2-K1
GO:0002577	regulation of antigen processing and presentation	3	17	0.0074	ENSMUSP00000024791,ENSMUSP00000044903,ENSMUSP00000050538	Nod2,Thbs1,Trem2
GO:0002580	regulation of antigen processing and presentation of peptide or polysaccharide antigen via MHC class II	2	3	0.0074	ENSMUSP00000024791,ENSMUSP00000044903	Thbs1,Trem2
GO:0006956	complement activation	4	41	0.0074	ENSMUSP00000024988,ENSMUSP00000042883,ENSMUSP00000107607,ENSMUSP00000125531	C1rl,C1s1,C3,Cfh
GO:0019371	cyclooxygenase pathway	2	3	0.0074	ENSMUSP00000059977,ENSMUSP00000131010	Ptgs1,Sphk1
GO:0034157	positive regulation of toll-like receptor 7 signaling pathway	2	3	0.0074	ENSMUSP00000020970,ENSMUSP00000029433	Ptpn22,Rsad2
GO:0038145	macrophage colony-stimulating factor signaling pathway	2	3	0.0074	ENSMUSP00000014743,ENSMUSP00000025523	Csf1,Csf1r
GO:0051336	regulation of hydrolase activity	23	1128	0.0074	ENSMUSP00000000193,ENSMUSP00000001008,ENSMUSP00000002360,ENSMUSP00000009329,ENSMUSP00000021011,ENSMUSP00000021607,ENSMUSP00000024866,ENSMUSP00000024988,ENSMUSP00000025399,ENSMUSP00000025818,ENSMUSP00000026845,ENSMUSP00000027015,ENSMUSP00000029421,ENSMUSP00000031731,ENSMUSP00000044903,ENSMUSP00000056668,ENSMUSP00000059291,ENSMUSP00000060771,ENSMUSP00000073618,ENSMUSP00000098414,ENSMUSP00000099945,…	Angptl4,C3,Casp1,Ccl2,Ccl3,Ccl7,Ccl8,Depdc1b,Ecm1,Igf1,Il6,Lgmn,Naip2,Pbp2,Pcolce,Plek,Pmaip1,Ptx3,Rin1,Rin3,Sipa1,Thbs1,Xdh
GO:0060585	positive regulation of prostaglandin-endoperoxide synthase activity	2	3	0.0074	ENSMUSP00000021796,ENSMUSP00000050538	Edn1,Nod2
GO:0071727	cellular response to triacyl bacterial lipopeptide	2	3	0.0074	ENSMUSP00000029623,ENSMUSP00000056669	Cd14,Tlr2
GO:1900017	positive regulation of cytokine production involved in inflammatory response	3	17	0.0074	ENSMUSP00000029936,ENSMUSP00000050538,ENSMUSP00000062096	Gbp5,Nod2,Tlr6
GO:1902523	positive regulation of protein K63-linked ubiquitination	2	3	0.0074	ENSMUSP00000029433,ENSMUSP00000050538	Nod2,Ptpn22
GO:1903974	positive regulation of cellular response to macrophage colony-stimulating factor stimulus	2	3	0.0074	ENSMUSP00000014743,ENSMUSP00000029623	Csf1,Tlr2
GO:1905330	regulation of morphogenesis of an epithelium	6	109	0.0074	ENSMUSP00000047646,ENSMUSP00000059026,ENSMUSP00000067066,ENSMUSP00000078551,ENSMUSP00000079689,ENSMUSP00000137523	Cxcl10,Dab2,Etv5,Lif,Six1,Sulf1
GO:2000860	positive regulation of aldosterone secretion	2	3	0.0074	ENSMUSP00000017590,ENSMUSP00000079689	C1qtnf1,Dab2
GO:0007584	response to nutrient	8	199	0.0077	ENSMUSP00000000193,ENSMUSP00000027015,ENSMUSP00000030010,ENSMUSP00000034148,ENSMUSP00000072773,ENSMUSP00000079991,ENSMUSP00000106318,ENSMUSP00000136944	Abca1,Casp1,Ccl2,Hmgcs1,Il15,Oxct1,Plcg2,Postn
GO:0009636	response to toxic substance	13	471	0.0077	ENSMUSP00000000193,ENSMUSP00000001008,ENSMUSP00000021011,ENSMUSP00000021796,ENSMUSP00000023154,ENSMUSP00000025850,ENSMUSP00000026845,ENSMUSP00000056668,ENSMUSP00000056669,ENSMUSP00000059977,ENSMUSP00000074885,ENSMUSP00000089708,ENSMUSP00000106318	Ccl2,Ccl3,Ccl7,Cd14,Cldn1,Cxcl2,Edn1,Fosl1,Igf1,Il6,Oxct1,Ptgs1,Stat6
GO:0014015	positive regulation of gliogenesis	5	73	0.0077	ENSMUSP00000014743,ENSMUSP00000029623,ENSMUSP00000056668,ENSMUSP00000067066,ENSMUSP00000078551	Csf1,Etv5,Igf1,Lif,Tlr2
GO:0016064	immunoglobulin mediated immune response	5	73	0.0077	ENSMUSP00000024988,ENSMUSP00000033004,ENSMUSP00000042883,ENSMUSP00000050538,ENSMUSP00000125531	C1rl,C1s1,C3,Il4ra,Nod2
GO:0030100	regulation of endocytosis	9	248	0.0077	ENSMUSP00000000193,ENSMUSP00000024988,ENSMUSP00000029421,ENSMUSP00000029623,ENSMUSP00000050538,ENSMUSP00000056669,ENSMUSP00000079689,ENSMUSP00000079991,ENSMUSP00000114350	C3,Ccl2,Cd14,Dab2,Lgals3,Nod2,Plcg2,Ptx3,Tlr2
GO:0048634	regulation of muscle organ development	7	153	0.0077	ENSMUSP00000021796,ENSMUSP00000023732,ENSMUSP00000026845,ENSMUSP00000031224,ENSMUSP00000056668,ENSMUSP00000057989,ENSMUSP00000059026	Bdnf,Edn1,Igf1,Il6,Six1,Tgfbr3,Wnt10b
GO:0001912	positive regulation of leukocyte mediated cytotoxicity	4	42	0.0079	ENSMUSP00000000193,ENSMUSP00000025181,ENSMUSP00000099739,ENSMUSP00000134570	Ccl2,H2-D1,H2-K1,H2-T23
GO:0044706	multi-multicellular organism process	8	200	0.0079	ENSMUSP00000000193,ENSMUSP00000001548,ENSMUSP00000021796,ENSMUSP00000025850,ENSMUSP00000030964,ENSMUSP00000067066,ENSMUSP00000081545,ENSMUSP00000103903	Ccl2,Cd38,Edn1,Fosl1,Itga3,Lgals9,Lif,Pappa
GO:0046636	negative regulation of alpha-beta T cell activation	4	42	0.0079	ENSMUSP00000016640,ENSMUSP00000020301,ENSMUSP00000033004,ENSMUSP00000103903	Cd274,Il4ra,Lgals9,Vsir
GO:0001916	positive regulation of T cell mediated cytotoxicity	3	18	0.008	ENSMUSP00000025181,ENSMUSP00000099739,ENSMUSP00000134570	H2-D1,H2-K1,H2-T23
GO:0032026	response to magnesium ion	3	18	0.008	ENSMUSP00000044903,ENSMUSP00000056669,ENSMUSP00000079991	Cd14,Plcg2,Thbs1
GO:0052547	regulation of peptidase activity	12	416	0.0082	ENSMUSP00000021607,ENSMUSP00000024866,ENSMUSP00000024988,ENSMUSP00000025399,ENSMUSP00000026845,ENSMUSP00000027015,ENSMUSP00000031731,ENSMUSP00000044903,ENSMUSP00000056668,ENSMUSP00000098414,ENSMUSP00000112665,ENSMUSP00000113890	C3,Casp1,Ecm1,Igf1,Il6,Lgmn,Naip2,Pbp2,Pcolce,Pmaip1,Thbs1,Xdh
GO:0060485	mesenchyme development	8	202	0.0083	ENSMUSP00000021796,ENSMUSP00000022660,ENSMUSP00000029183,ENSMUSP00000031224,ENSMUSP00000044903,ENSMUSP00000051158,ENSMUSP00000059026,ENSMUSP00000103431	Edn1,Fam83d,Loxl2,Meox1,Six1,Tead2,Tgfbr3,Thbs1
GO:0001974	blood vessel remodeling	4	43	0.0084	ENSMUSP00000031224,ENSMUSP00000056668,ENSMUSP00000067066,ENSMUSP00000099411	Igf1,Lif,Tgfbr3,Tgm2
GO:0002891	positive regulation of immunoglobulin mediated immune response	4	43	0.0084	ENSMUSP00000024988,ENSMUSP00000031587,ENSMUSP00000050538,ENSMUSP00000089708	C3,Nod2,Stat6,Ung
GO:0032757	positive regulation of interleukin-8 production	4	43	0.0084	ENSMUSP00000029623,ENSMUSP00000048736,ENSMUSP00000050538,ENSMUSP00000056669	Cd14,Nod2,Ptger4,Tlr2
GO:0045807	positive regulation of endocytosis	7	157	0.0087	ENSMUSP00000000193,ENSMUSP00000024988,ENSMUSP00000029421,ENSMUSP00000050538,ENSMUSP00000056669,ENSMUSP00000079689,ENSMUSP00000079991	C3,Ccl2,Cd14,Dab2,Nod2,Plcg2,Ptx3
GO:0050790	regulation of catalytic activity	35	2057	0.0087	ENSMUSP00000000193,ENSMUSP00000001008,ENSMUSP00000002360,ENSMUSP00000009329,ENSMUSP00000014743,ENSMUSP00000021011,ENSMUSP00000021607,ENSMUSP00000021796,ENSMUSP00000024866,ENSMUSP00000024988,ENSMUSP00000025399,ENSMUSP00000025523,ENSMUSP00000025818,ENSMUSP00000026845,ENSMUSP00000027015,ENSMUSP00000027581,ENSMUSP00000029421,ENSMUSP00000029433,ENSMUSP00000031324,ENSMUSP00000031731,ENSMUSP00000044903,…	Angptl4,C3,Casp1,Ccl2,Ccl3,Ccl7,Ccl8,Csf1,Csf1r,Dab2,Depdc1b,Ecm1,Edn1,Ereg,Gpr39,Igf1,Il6,Lgals9,Lgmn,Lrrc15,Naip2,Nod2,Pbp2,Pcolce,Plek,Pmaip1,Podnl1,Ptpn22,Ptx3,Rin1,Rin3,Sipa1,Thbs1,Tlr6,Xdh
GO:0002443	leukocyte mediated immunity	7	158	0.0089	ENSMUSP00000001008,ENSMUSP00000024988,ENSMUSP00000033004,ENSMUSP00000042701,ENSMUSP00000042883,ENSMUSP00000050538,ENSMUSP00000125531	C1rl,C1s1,C3,Ccl3,Il4ra,Nod2,Spon2
GO:0007162	negative regulation of cell adhesion	9	256	0.009	ENSMUSP00000016640,ENSMUSP00000017590,ENSMUSP00000020301,ENSMUSP00000029433,ENSMUSP00000033004,ENSMUSP00000044903,ENSMUSP00000072773,ENSMUSP00000103903,ENSMUSP00000114350	C1qtnf1,Cd274,Il4ra,Lgals3,Lgals9,Postn,Ptpn22,Thbs1,Vsir
GO:0048771	tissue remodeling	6	115	0.009	ENSMUSP00000026845,ENSMUSP00000031224,ENSMUSP00000056668,ENSMUSP00000067066,ENSMUSP00000099411,ENSMUSP00000101159	Enpp1,Igf1,Il6,Lif,Tgfbr3,Tgm2
GO:0051770	positive regulation of nitric-oxide synthase biosynthetic process	3	19	0.009	ENSMUSP00000000193,ENSMUSP00000029623,ENSMUSP00000050538	Ccl2,Nod2,Tlr2
GO:0071404	cellular response to low-density lipoprotein particle stimulus	3	19	0.009	ENSMUSP00000000299,ENSMUSP00000030010,ENSMUSP00000136944	Abca1,Hmgcs1,Itgb2
GO:0007204	positive regulation of cytosolic calcium ion concentration	9	257	0.0092	ENSMUSP00000001008,ENSMUSP00000017590,ENSMUSP00000021796,ENSMUSP00000027581,ENSMUSP00000030964,ENSMUSP00000047646,ENSMUSP00000074885,ENSMUSP00000079991,ENSMUSP00000099411	C1qtnf1,Ccl3,Cd38,Cxcl10,Cxcl2,Edn1,Gpr39,Plcg2,Tgm2
GO:0060255	regulation of macromolecule metabolic process	72	5246	0.0095	ENSMUSP00000000193,ENSMUSP00000000299,ENSMUSP00000001008,ENSMUSP00000001548,ENSMUSP00000009329,ENSMUSP00000014743,ENSMUSP00000017590,ENSMUSP00000018744,ENSMUSP00000020301,ENSMUSP00000021011,ENSMUSP00000021607,ENSMUSP00000021796,ENSMUSP00000021941,ENSMUSP00000022612,ENSMUSP00000022660,ENSMUSP00000023732,ENSMUSP00000024791,ENSMUSP00000024866,ENSMUSP00000024988,ENSMUSP00000025399,ENSMUSP00000025523,…	Bdnf,C1qtnf1,C3,Casp1,Ccl2,Ccl3,Ccl7,Ccl8,Cd38,Cfh,Csf1,Csf1r,Dab2,Ecm1,Edn1,Enpp1,Ereg,Etv5,Fam83d,Fosl1,Gpr39,Hmga1,Hoxa9,Ifi204,Igf1,Il15,Il6,Irx5,Itga3,Itgb2,Lgals9,Lgmn,Lif,Loxl2,Lrrc15,Meox1,Mxd3,Naip2,Nod2,P2ry6,Pbk,Pbp2,Pcolce,Plcg2,Pmaip1,Podnl1,Ptger4,Ptpn22,Ptx3,Pydc3,Pyhin1,Shmt1,Six1,Sphk1,Stat6,Sulf1,Tcf7,Tead2,Tec,Tgfbr3,Thbs1,Tlr2,Tlr6,Traf1,Trem2,Trim16,Trim30a,Tspyl5,Ung,Vsir,Wn…
GO:0031214	biomineral tissue development	5	78	0.0096	ENSMUSP00000015394,ENSMUSP00000056668,ENSMUSP00000101159,ENSMUSP00000109734,ENSMUSP00000112665	Ecm1,Enpp1,Igf1,Mmp13,Otop1
GO:0003008	system process	27	1454	0.0097	ENSMUSP00000001548,ENSMUSP00000021607,ENSMUSP00000021796,ENSMUSP00000023732,ENSMUSP00000025818,ENSMUSP00000025850,ENSMUSP00000027015,ENSMUSP00000027581,ENSMUSP00000029400,ENSMUSP00000029540,ENSMUSP00000029623,ENSMUSP00000030184,ENSMUSP00000030964,ENSMUSP00000031224,ENSMUSP00000031668,ENSMUSP00000034148,ENSMUSP00000034184,ENSMUSP00000048736,ENSMUSP00000050538,ENSMUSP00000056668,ENSMUSP00000057989,…	Bdnf,Casp1,Cd38,Col1a2,Dab2,Edn1,Fosl1,Gpr39,Igf1,Il15,Irx5,Itga3,Lgmn,Mme,Nod2,Npr1,Postn,Ptger4,Ptgs1,Rin1,Sgk1,Six1,Sulf1,Tgfbr3,Tlr2,Tpm2,Wnt10b
GO:0043900	regulation of multi-organism process	11	369	0.0097	ENSMUSP00000001008,ENSMUSP00000020970,ENSMUSP00000022368,ENSMUSP00000029421,ENSMUSP00000029433,ENSMUSP00000029623,ENSMUSP00000034148,ENSMUSP00000050538,ENSMUSP00000056668,ENSMUSP00000076189,ENSMUSP00000103903	Ccl3,Igf1,Il15,Lgals9,Nod2,Plau,Ptpn22,Ptx3,Rsad2,Tlr2,Trim30a
GO:0002374	cytokine secretion involved in immune response	2	4	0.0099	ENSMUSP00000029623,ENSMUSP00000050538	Nod2,Tlr2
GO:2000566	positive regulation of CD8-positive, alpha-beta T cell proliferation	2	4	0.0099	ENSMUSP00000029433,ENSMUSP00000099739	H2-T23,Ptpn22
GO:0002474	antigen processing and presentation of peptide antigen via MHC class I	3	20	0.01	ENSMUSP00000025181,ENSMUSP00000099739,ENSMUSP00000134570	H2-D1,H2-K1,H2-T23
GO:0010759	positive regulation of macrophage chemotaxis	3	20	0.01	ENSMUSP00000000193,ENSMUSP00000014743,ENSMUSP00000044903	Ccl2,Csf1,Thbs1
GO:0016192	vesicle-mediated transport	21	1020	0.01	ENSMUSP00000000299,ENSMUSP00000001008,ENSMUSP00000019064,ENSMUSP00000022660,ENSMUSP00000024791,ENSMUSP00000024988,ENSMUSP00000025818,ENSMUSP00000029421,ENSMUSP00000030010,ENSMUSP00000035194,ENSMUSP00000035579,ENSMUSP00000042701,ENSMUSP00000044903,ENSMUSP00000046199,ENSMUSP00000055823,ENSMUSP00000056669,ENSMUSP00000079689,ENSMUSP00000099411,ENSMUSP00000099806,ENSMUSP00000099945,ENSMUSP00000101159	Abca1,C3,Ccl3,Cd14,Cxcl16,Dab2,Enpp1,Itgb2,Lgals3bp,Loxl2,Mapkapk3,Plek,Pstpip1,Ptx3,Rin1,Spon2,Stab1,Tgm2,Thbs1,Tnfaip2,Trem2
GO:0032354	response to follicle-stimulating hormone	3	20	0.01	ENSMUSP00000031224,ENSMUSP00000081545,ENSMUSP00000136944	Hmgcs1,Pappa,Tgfbr3
GO:0070208	protein heterotrimerization	3	20	0.01	ENSMUSP00000001181,ENSMUSP00000017590,ENSMUSP00000031668	C1qtnf1,Col1a2,Col6a2
GO:0090026	positive regulation of monocyte chemotaxis	3	20	0.01	ENSMUSP00000000193,ENSMUSP00000021607,ENSMUSP00000047646	Ccl2,Cxcl10,Lgmn
GO:0002833	positive regulation of response to biotic stimulus	4	46	0.0101	ENSMUSP00000016640,ENSMUSP00000029623,ENSMUSP00000050538,ENSMUSP00000103903	Cd274,Lgals9,Nod2,Tlr2
GO:0071548	response to dexamethasone	4	46	0.0101	ENSMUSP00000000193,ENSMUSP00000021796,ENSMUSP00000023154,ENSMUSP00000026845	Ccl2,Cldn1,Edn1,Il6
GO:0002698	negative regulation of immune effector process	6	119	0.0102	ENSMUSP00000020301,ENSMUSP00000033004,ENSMUSP00000050538,ENSMUSP00000099739,ENSMUSP00000103903,ENSMUSP00000114350	H2-T23,Il4ra,Lgals3,Lgals9,Nod2,Vsir
GO:0050764	regulation of phagocytosis	5	80	0.0103	ENSMUSP00000000193,ENSMUSP00000024988,ENSMUSP00000029421,ENSMUSP00000029623,ENSMUSP00000050538	C3,Ccl2,Nod2,Ptx3,Tlr2
GO:0046677	response to antibiotic	10	317	0.0104	ENSMUSP00000000193,ENSMUSP00000021011,ENSMUSP00000021796,ENSMUSP00000023154,ENSMUSP00000025850,ENSMUSP00000026845,ENSMUSP00000056668,ENSMUSP00000056669,ENSMUSP00000089708,ENSMUSP00000106318	Ccl2,Ccl7,Cd14,Cldn1,Edn1,Fosl1,Igf1,Il6,Oxct1,Stat6
GO:0009887	animal organ morphogenesis	20	956	0.0106	ENSMUSP00000014743,ENSMUSP00000015394,ENSMUSP00000021796,ENSMUSP00000023732,ENSMUSP00000026845,ENSMUSP00000031224,ENSMUSP00000031324,ENSMUSP00000031668,ENSMUSP00000034184,ENSMUSP00000044903,ENSMUSP00000056668,ENSMUSP00000059026,ENSMUSP00000067066,ENSMUSP00000083620,ENSMUSP00000084055,ENSMUSP00000089708,ENSMUSP00000099411,ENSMUSP00000103431,ENSMUSP00000109734,ENSMUSP00000137523	Col1a2,Col5a2,Csf1,Edn1,Ereg,Igf1,Il6,Irx5,Lif,Mmp13,Otop1,Six1,Stat6,Sulf1,Tcf7,Tead2,Tgfbr3,Tgm2,Thbs1,Wnt10b
GO:0032481	positive regulation of type I interferon production	4	47	0.0107	ENSMUSP00000029433,ENSMUSP00000029623,ENSMUSP00000056669,ENSMUSP00000079991	Cd14,Plcg2,Ptpn22,Tlr2
GO:1902622	regulation of neutrophil migration	4	47	0.0107	ENSMUSP00000021796,ENSMUSP00000048736,ENSMUSP00000050538,ENSMUSP00000074885	Cxcl2,Edn1,Nod2,Ptger4
GO:0006690	icosanoid metabolic process	5	81	0.0108	ENSMUSP00000021796,ENSMUSP00000029623,ENSMUSP00000030317,ENSMUSP00000059977,ENSMUSP00000131010	Edn1,Pdpn,Ptgs1,Sphk1,Tlr2
GO:0007612	learning	7	165	0.0108	ENSMUSP00000021607,ENSMUSP00000025818,ENSMUSP00000025850,ENSMUSP00000029623,ENSMUSP00000057989,ENSMUSP00000059977,ENSMUSP00000114074	Bdnf,Fosl1,Lgmn,Ptgs1,Rin1,Sgk1,Tlr2
GO:0001774	microglial cell activation	3	21	0.011	ENSMUSP00000027015,ENSMUSP00000029623,ENSMUSP00000062096	Casp1,Tlr2,Tlr6
GO:0070723	response to cholesterol	3	21	0.011	ENSMUSP00000001008,ENSMUSP00000030010,ENSMUSP00000136944	Abca1,Ccl3,Hmgcs1
GO:1901741	positive regulation of myoblast fusion	3	21	0.011	ENSMUSP00000009329,ENSMUSP00000033004,ENSMUSP00000035781	Ccl8,Cd53,Il4ra
GO:0007186	G protein-coupled receptor signaling pathway	18	824	0.0112	ENSMUSP00000000193,ENSMUSP00000001008,ENSMUSP00000009329,ENSMUSP00000021011,ENSMUSP00000021796,ENSMUSP00000027581,ENSMUSP00000030010,ENSMUSP00000031324,ENSMUSP00000038483,ENSMUSP00000047646,ENSMUSP00000048736,ENSMUSP00000055697,ENSMUSP00000057989,ENSMUSP00000060776,ENSMUSP00000074885,ENSMUSP00000099411,ENSMUSP00000099945,ENSMUSP00000131010	Abca1,Bdnf,Ccl2,Ccl3,Ccl7,Ccl8,Cxcl10,Cxcl2,Cxcr6,Edn1,Ereg,Gpr39,P2ry6,Plek,Ptger2,Ptger4,Sphk1,Tgm2
GO:0046649	lymphocyte activation	11	378	0.0112	ENSMUSP00000000299,ENSMUSP00000020970,ENSMUSP00000026845,ENSMUSP00000029433,ENSMUSP00000031555,ENSMUSP00000034148,ENSMUSP00000048736,ENSMUSP00000079991,ENSMUSP00000084055,ENSMUSP00000089708,ENSMUSP00000099739	H2-T23,Il15,Il6,Itgb2,Lfng,Plcg2,Ptger4,Ptpn22,Rsad2,Stat6,Tcf7
GO:0045124	regulation of bone resorption	4	48	0.0113	ENSMUSP00000025523,ENSMUSP00000026845,ENSMUSP00000030964,ENSMUSP00000048736	Cd38,Csf1r,Il6,Ptger4
GO:0022408	negative regulation of cell-cell adhesion	7	168	0.0117	ENSMUSP00000016640,ENSMUSP00000017590,ENSMUSP00000020301,ENSMUSP00000029433,ENSMUSP00000033004,ENSMUSP00000103903,ENSMUSP00000114350	C1qtnf1,Cd274,Il4ra,Lgals3,Lgals9,Ptpn22,Vsir
GO:0046903	secretion	13	501	0.0118	ENSMUSP00000001008,ENSMUSP00000021796,ENSMUSP00000024866,ENSMUSP00000026845,ENSMUSP00000029623,ENSMUSP00000029936,ENSMUSP00000030010,ENSMUSP00000050538,ENSMUSP00000057989,ENSMUSP00000062096,ENSMUSP00000081013,ENSMUSP00000099806,ENSMUSP00000099945	Abca1,Bdnf,Ccl3,Dio2,Edn1,Gbp5,Il6,Nod2,Plek,Tlr2,Tlr6,Tnfaip2,Xdh
GO:1905954	positive regulation of lipid localization	5	83	0.0118	ENSMUSP00000017590,ENSMUSP00000021796,ENSMUSP00000024988,ENSMUSP00000030010,ENSMUSP00000079689	Abca1,C1qtnf1,C3,Dab2,Edn1
GO:0030177	positive regulation of Wnt signaling pathway	6	124	0.0121	ENSMUSP00000023732,ENSMUSP00000029623,ENSMUSP00000059291,ENSMUSP00000079689,ENSMUSP00000113890,ENSMUSP00000137523	Dab2,Depdc1b,Naip2,Sulf1,Tlr2,Wnt10b
GO:0006144	purine nucleobase metabolic process	3	22	0.0122	ENSMUSP00000018744,ENSMUSP00000024866,ENSMUSP00000059889	Acpp,Shmt1,Xdh
GO:1901623	regulation of lymphocyte chemotaxis	3	22	0.0122	ENSMUSP00000001008,ENSMUSP00000021011,ENSMUSP00000047646	Ccl3,Ccl7,Cxcl10
GO:0007565	female pregnancy	7	170	0.0123	ENSMUSP00000000193,ENSMUSP00000001548,ENSMUSP00000025850,ENSMUSP00000030964,ENSMUSP00000067066,ENSMUSP00000081545,ENSMUSP00000103903	Ccl2,Cd38,Fosl1,Itga3,Lgals9,Lif,Pappa
GO:0001936	regulation of endothelial cell proliferation	6	125	0.0124	ENSMUSP00000000193,ENSMUSP00000024866,ENSMUSP00000044903,ENSMUSP00000056668,ENSMUSP00000112665,ENSMUSP00000137523	Ccl2,Ecm1,Igf1,Sulf1,Thbs1,Xdh
GO:0050871	positive regulation of B cell activation	5	85	0.0128	ENSMUSP00000026845,ENSMUSP00000030964,ENSMUSP00000031587,ENSMUSP00000050538,ENSMUSP00000089708	Cd38,Il6,Nod2,Stat6,Ung
GO:0006116	NADH oxidation	2	5	0.0129	ENSMUSP00000026148,ENSMUSP00000124569	Cbr2,Slc37a2
GO:0034136	negative regulation of toll-like receptor 2 signaling pathway	2	5	0.0129	ENSMUSP00000050538,ENSMUSP00000062096	Nod2,Tlr6
GO:0071225	cellular response to muramyl dipeptide	2	5	0.0129	ENSMUSP00000029433,ENSMUSP00000050538	Nod2,Ptpn22
GO:2000427	positive regulation of apoptotic cell clearance	2	5	0.0129	ENSMUSP00000000193,ENSMUSP00000024988	C3,Ccl2
GO:0032870	cellular response to hormone stimulus	13	513	0.014	ENSMUSP00000000193,ENSMUSP00000021796,ENSMUSP00000023732,ENSMUSP00000026845,ENSMUSP00000038483,ENSMUSP00000048736,ENSMUSP00000055697,ENSMUSP00000056668,ENSMUSP00000059026,ENSMUSP00000101159,ENSMUSP00000109734,ENSMUSP00000114074,ENSMUSP00000136944	Ccl2,Edn1,Enpp1,Hmgcs1,Igf1,Il6,Otop1,P2ry6,Ptger2,Ptger4,Sgk1,Six1,Wnt10b
GO:0002831	regulation of response to biotic stimulus	6	129	0.0141	ENSMUSP00000016640,ENSMUSP00000029433,ENSMUSP00000029623,ENSMUSP00000034148,ENSMUSP00000050538,ENSMUSP00000103903	Cd274,Il15,Lgals9,Nod2,Ptpn22,Tlr2
GO:0030307	positive regulation of cell growth	7	176	0.0145	ENSMUSP00000019064,ENSMUSP00000021796,ENSMUSP00000030964,ENSMUSP00000056668,ENSMUSP00000057989,ENSMUSP00000114074,ENSMUSP00000131010	Bdnf,Cd38,Cxcl16,Edn1,Igf1,Sgk1,Sphk1
GO:0046683	response to organophosphorus	6	130	0.0146	ENSMUSP00000000193,ENSMUSP00000023732,ENSMUSP00000025850,ENSMUSP00000026411,ENSMUSP00000027015,ENSMUSP00000079991	Casp1,Ccl2,Fosl1,Mmp19,Plcg2,Wnt10b
GO:0034123	positive regulation of toll-like receptor signaling pathway	3	24	0.0148	ENSMUSP00000020970,ENSMUSP00000029433,ENSMUSP00000029623	Ptpn22,Rsad2,Tlr2
GO:0043586	tongue development	3	24	0.0148	ENSMUSP00000023732,ENSMUSP00000057989,ENSMUSP00000059026	Bdnf,Six1,Wnt10b
GO:1904467	regulation of tumor necrosis factor secretion	3	24	0.0148	ENSMUSP00000029623,ENSMUSP00000048736,ENSMUSP00000062096	Ptger4,Tlr2,Tlr6
GO:0060284	regulation of cell development	20	992	0.015	ENSMUSP00000001548,ENSMUSP00000014743,ENSMUSP00000021796,ENSMUSP00000025181,ENSMUSP00000026845,ENSMUSP00000029623,ENSMUSP00000030317,ENSMUSP00000030964,ENSMUSP00000037246,ENSMUSP00000039452,ENSMUSP00000056668,ENSMUSP00000057989,ENSMUSP00000059026,ENSMUSP00000067066,ENSMUSP00000072773,ENSMUSP00000078551,ENSMUSP00000079689,ENSMUSP00000114074,ENSMUSP00000131010,ENSMUSP00000134570	Bdnf,Cd38,Csf1,Dab2,Edn1,Etv5,H2-D1,H2-K1,Igf1,Igsf10,Il6,Itga3,Lif,Pdpn,Postn,Sgk1,Six1,Sphk1,Tlr2,Tnn
GO:0030162	regulation of proteolysis	16	716	0.0154	ENSMUSP00000021607,ENSMUSP00000022612,ENSMUSP00000023732,ENSMUSP00000024866,ENSMUSP00000024988,ENSMUSP00000025399,ENSMUSP00000026845,ENSMUSP00000027015,ENSMUSP00000031731,ENSMUSP00000044903,ENSMUSP00000056668,ENSMUSP00000079689,ENSMUSP00000098414,ENSMUSP00000107607,ENSMUSP00000112665,ENSMUSP00000113890	C3,Casp1,Cfh,Dab2,Ecm1,Igf1,Il6,Lgmn,Naip2,Pbk,Pbp2,Pcolce,Pmaip1,Thbs1,Wnt10b,Xdh
GO:0003014	renal system process	5	90	0.0156	ENSMUSP00000001548,ENSMUSP00000021607,ENSMUSP00000021796,ENSMUSP00000048736,ENSMUSP00000137523	Edn1,Itga3,Lgmn,Ptger4,Sulf1
GO:0045471	response to ethanol	6	132	0.0156	ENSMUSP00000000193,ENSMUSP00000021011,ENSMUSP00000023154,ENSMUSP00000056668,ENSMUSP00000056669,ENSMUSP00000106318	Ccl2,Ccl7,Cd14,Cldn1,Igf1,Oxct1
GO:0051234	establishment of localization	49	3317	0.0156	ENSMUSP00000000299,ENSMUSP00000000984,ENSMUSP00000001008,ENSMUSP00000016640,ENSMUSP00000019064,ENSMUSP00000021796,ENSMUSP00000022660,ENSMUSP00000023154,ENSMUSP00000024791,ENSMUSP00000024866,ENSMUSP00000024988,ENSMUSP00000025399,ENSMUSP00000025818,ENSMUSP00000026845,ENSMUSP00000027015,ENSMUSP00000029183,ENSMUSP00000029421,ENSMUSP00000029623,ENSMUSP00000029900,ENSMUSP00000029936,ENSMUSP00000030010,…	AA467197,Abca1,Atp6v0d2,Bdnf,C3,Casp1,Ccl3,Cd14,Cd274,Cdca8,Clca1,Cldn1,Cxcl16,Dab2,Dio2,Edn1,Enpp1,Fam83d,Gbp5,Il6,Itgb2,Kif22,Lgals3bp,Loxl2,Mapkapk3,Nod2,Otop1,P2ry6,Plcg2,Plek,Pmaip1,Pstpip1,Ptx3,Rab3il1,Rin1,Slc37a2,Slc41a3,Slc6a2,Slc7a7,Spon2,Stab1,Tgm2,Thbs1,Tlr2,Tlr6,Tnfaip2,Trem2,Unc93b1,Xdh
GO:0032355	response to estradiol	6	133	0.016	ENSMUSP00000000193,ENSMUSP00000023737,ENSMUSP00000026845,ENSMUSP00000030964,ENSMUSP00000072773,ENSMUSP00000074885	Ccl2,Cd38,Cxcl2,Dhh,Il6,Postn
GO:0010575	positive regulation of vascular endothelial growth factor production	3	25	0.0161	ENSMUSP00000024988,ENSMUSP00000044072,ENSMUSP00000137523	C3,Hpse,Sulf1
GO:0030511	positive regulation of transforming growth factor beta receptor signaling pathway	3	25	0.0161	ENSMUSP00000031224,ENSMUSP00000044903,ENSMUSP00000079689	Dab2,Tgfbr3,Thbs1
GO:0031667	response to nutrient levels	12	461	0.0161	ENSMUSP00000000193,ENSMUSP00000002360,ENSMUSP00000026845,ENSMUSP00000027015,ENSMUSP00000027581,ENSMUSP00000030010,ENSMUSP00000034148,ENSMUSP00000072773,ENSMUSP00000079991,ENSMUSP00000106318,ENSMUSP00000110411,ENSMUSP00000136944	Abca1,Angptl4,Casp1,Ccl2,Fstl1,Gpr39,Hmgcs1,Il15,Il6,Oxct1,Plcg2,Postn
GO:0010817	regulation of hormone levels	13	524	0.0162	ENSMUSP00000017590,ENSMUSP00000021796,ENSMUSP00000026845,ENSMUSP00000027581,ENSMUSP00000030964,ENSMUSP00000048736,ENSMUSP00000056668,ENSMUSP00000059977,ENSMUSP00000067066,ENSMUSP00000069631,ENSMUSP00000079689,ENSMUSP00000081013,ENSMUSP00000106318	C1qtnf1,Cd38,Dab2,Dhrs9,Dio2,Edn1,Gpr39,Igf1,Il6,Lif,Oxct1,Ptger4,Ptgs1
GO:0006796	phosphate-containing compound metabolic process	30	1758	0.0163	ENSMUSP00000001008,ENSMUSP00000002298,ENSMUSP00000018744,ENSMUSP00000022612,ENSMUSP00000025403,ENSMUSP00000025523,ENSMUSP00000026148,ENSMUSP00000029433,ENSMUSP00000029540,ENSMUSP00000029623,ENSMUSP00000031224,ENSMUSP00000031542,ENSMUSP00000034148,ENSMUSP00000035194,ENSMUSP00000045803,ENSMUSP00000048736,ENSMUSP00000049252,ENSMUSP00000056668,ENSMUSP00000057989,ENSMUSP00000059717,ENSMUSP00000059889,…	Acpp,Bdnf,Cbr2,Ccl3,Csf1r,Dab2,Enpp1,Igf1,Il15,Impa2,Lif,Lpcat2,Mapkapk3,Npr1,Oasl2,Pbk,Plcg2,Plek,Ppm1j,Ptger4,Ptpn22,Ptpn7,Samhd1,Sgk1,Shmt1,Slc37a2,Sphk1,Tec,Tgfbr3,Tlr2
GO:0008228	opsonization	2	6	0.0163	ENSMUSP00000029421,ENSMUSP00000042701	Ptx3,Spon2
GO:0010572	positive regulation of platelet activation	2	6	0.0163	ENSMUSP00000030317,ENSMUSP00000099945	Pdpn,Plek
GO:0016043	cellular component organization	63	4560	0.0163	ENSMUSP00000000193,ENSMUSP00000000299,ENSMUSP00000000924,ENSMUSP00000001008,ENSMUSP00000001181,ENSMUSP00000001548,ENSMUSP00000002073,ENSMUSP00000002360,ENSMUSP00000015394,ENSMUSP00000017590,ENSMUSP00000018744,ENSMUSP00000018963,ENSMUSP00000021011,ENSMUSP00000021607,ENSMUSP00000021796,ENSMUSP00000022660,ENSMUSP00000023154,ENSMUSP00000024791,ENSMUSP00000024988,ENSMUSP00000025399,ENSMUSP00000025523,…	Abca1,Acpp,Angptl4,Bdnf,C1qtnf1,C3,Casp4,Cbr2,Ccdc80,Ccl2,Ccl3,Ccl7,Cdca8,Cenph,Cldn1,Col1a2,Col5a2,Col6a2,Csf1r,Dab2,Dnaaf3,Edn1,Ereg,Etv5,Fosl1,Gbp5,Hmga1,Il6,Itga3,Itgb2,Kif22,Knstrn,Lgals3,Lgmn,Loxl2,Lpcat2,Lsp1,Ltbp2,Mmp11,Mmp13,Nod2,Pdpn,Plek,Pmaip1,Postn,Ptgfrn,Samhd1,Sgk1,Shmt1,Sulf1,Tead2,Tgfbi,Tgfbr3,Tgm2,Thbs1,Tlr2,Tnfrsf9,Tnn,Tpm2,Trem2,Trim16,Tspyl5,Unc93b1
GO:0034165	positive regulation of toll-like receptor 9 signaling pathway	2	6	0.0163	ENSMUSP00000020970,ENSMUSP00000029433	Ptpn22,Rsad2
GO:0043583	ear development	8	232	0.0163	ENSMUSP00000021796,ENSMUSP00000025181,ENSMUSP00000056668,ENSMUSP00000057989,ENSMUSP00000059026,ENSMUSP00000099739,ENSMUSP00000106845,ENSMUSP00000109734	Bdnf,Edn1,H2-K1,H2-T23,Ifi204,Igf1,Otop1,Six1
GO:0050705	regulation of interleukin-1 alpha secretion	2	6	0.0163	ENSMUSP00000027015,ENSMUSP00000048736	Casp1,Ptger4
GO:0051771	negative regulation of nitric-oxide synthase biosynthetic process	2	6	0.0163	ENSMUSP00000021796,ENSMUSP00000048736	Edn1,Ptger4
GO:1900227	positive regulation of NLRP3 inflammasome complex assembly	2	6	0.0163	ENSMUSP00000029936,ENSMUSP00000062096	Gbp5,Tlr6
GO:2000483	negative regulation of interleukin-8 secretion	2	6	0.0163	ENSMUSP00000029433,ENSMUSP00000062096	Ptpn22,Tlr6
GO:2000503	positive regulation of natural killer cell chemotaxis	2	6	0.0163	ENSMUSP00000001008,ENSMUSP00000021011	Ccl3,Ccl7
GO:2000553	positive regulation of T-helper 2 cell cytokine production	2	6	0.0163	ENSMUSP00000020970,ENSMUSP00000026845	Il6,Rsad2
GO:2001182	regulation of interleukin-12 secretion	2	6	0.0163	ENSMUSP00000030808,ENSMUSP00000124272	Tnfrsf9,Unc93b1
GO:0001649	osteoblast differentiation	5	92	0.0165	ENSMUSP00000001008,ENSMUSP00000023737,ENSMUSP00000031224,ENSMUSP00000039452,ENSMUSP00000056668	Ccl3,Dhh,Igf1,Tgfbr3,Tnn
GO:0010038	response to metal ion	10	344	0.0165	ENSMUSP00000021607,ENSMUSP00000021796,ENSMUSP00000022660,ENSMUSP00000023154,ENSMUSP00000024866,ENSMUSP00000026845,ENSMUSP00000027581,ENSMUSP00000044903,ENSMUSP00000056669,ENSMUSP00000079991	Cd14,Cldn1,Edn1,Gpr39,Il6,Lgmn,Loxl2,Plcg2,Thbs1,Xdh
GO:0072376	protein activation cascade	4	55	0.0165	ENSMUSP00000024988,ENSMUSP00000042883,ENSMUSP00000107607,ENSMUSP00000125531	C1rl,C1s1,C3,Cfh
GO:0050680	negative regulation of epithelial cell proliferation	6	135	0.0166	ENSMUSP00000023732,ENSMUSP00000024866,ENSMUSP00000031224,ENSMUSP00000044903,ENSMUSP00000079689,ENSMUSP00000137523	Dab2,Sulf1,Tgfbr3,Thbs1,Wnt10b,Xdh
GO:0050866	negative regulation of cell activation	7	183	0.0169	ENSMUSP00000016640,ENSMUSP00000017590,ENSMUSP00000020301,ENSMUSP00000029433,ENSMUSP00000033004,ENSMUSP00000103903,ENSMUSP00000114350	C1qtnf1,Cd274,Il4ra,Lgals3,Lgals9,Ptpn22,Vsir
GO:0050766	positive regulation of phagocytosis	4	56	0.0174	ENSMUSP00000000193,ENSMUSP00000024988,ENSMUSP00000029421,ENSMUSP00000050538	C3,Ccl2,Nod2,Ptx3
GO:0009306	protein secretion	6	137	0.0177	ENSMUSP00000029623,ENSMUSP00000029936,ENSMUSP00000030010,ENSMUSP00000050538,ENSMUSP00000062096,ENSMUSP00000099945	Abca1,Gbp5,Nod2,Plek,Tlr2,Tlr6
GO:0009408	response to heat	5	94	0.0178	ENSMUSP00000000193,ENSMUSP00000026845,ENSMUSP00000056668,ENSMUSP00000056669,ENSMUSP00000074885	Ccl2,Cd14,Cxcl2,Igf1,Il6
GO:0002724	regulation of T cell cytokine production	3	27	0.0188	ENSMUSP00000020301,ENSMUSP00000020970,ENSMUSP00000026845	Il6,Rsad2,Vsir
GO:0032660	regulation of interleukin-17 production	3	27	0.0188	ENSMUSP00000029623,ENSMUSP00000034148,ENSMUSP00000050538	Il15,Nod2,Tlr2
GO:2000116	regulation of cysteine-type endopeptidase activity	8	239	0.0188	ENSMUSP00000021607,ENSMUSP00000024866,ENSMUSP00000025399,ENSMUSP00000026845,ENSMUSP00000027015,ENSMUSP00000044903,ENSMUSP00000056668,ENSMUSP00000113890	Casp1,Igf1,Il6,Lgmn,Naip2,Pmaip1,Thbs1,Xdh
GO:0043434	response to peptide hormone	10	352	0.0189	ENSMUSP00000000193,ENSMUSP00000021796,ENSMUSP00000026845,ENSMUSP00000031224,ENSMUSP00000031324,ENSMUSP00000055542,ENSMUSP00000056668,ENSMUSP00000101159,ENSMUSP00000109734,ENSMUSP00000114074	Ccl2,Edn1,Enpp1,Ereg,Igf1,Il6,Otop1,Sgk1,Tgfbr3,Trim16
GO:0032649	regulation of interferon-gamma production	5	96	0.0191	ENSMUSP00000016640,ENSMUSP00000029433,ENSMUSP00000050538,ENSMUSP00000056669,ENSMUSP00000103903	Cd14,Cd274,Lgals9,Nod2,Ptpn22
GO:0071407	cellular response to organic cyclic compound	12	475	0.0193	ENSMUSP00000000193,ENSMUSP00000001008,ENSMUSP00000018744,ENSMUSP00000021796,ENSMUSP00000023732,ENSMUSP00000026845,ENSMUSP00000030010,ENSMUSP00000034148,ENSMUSP00000055697,ENSMUSP00000059026,ENSMUSP00000114074,ENSMUSP00000136944	Abca1,Ccl2,Ccl3,Edn1,Hmgcs1,Il15,Il6,P2ry6,Sgk1,Shmt1,Six1,Wnt10b
GO:0002730	regulation of dendritic cell cytokine production	2	7	0.0196	ENSMUSP00000029623,ENSMUSP00000050538	Nod2,Tlr2
GO:0010752	regulation of cGMP-mediated signaling	2	7	0.0196	ENSMUSP00000029540,ENSMUSP00000044903	Npr1,Thbs1
GO:0032661	regulation of interleukin-18 production	2	7	0.0196	ENSMUSP00000029623,ENSMUSP00000050538	Nod2,Tlr2
GO:0045630	positive regulation of T-helper 2 cell differentiation	2	7	0.0196	ENSMUSP00000026845,ENSMUSP00000033004	Il4ra,Il6
GO:0061196	fungiform papilla development	2	7	0.0196	ENSMUSP00000023732,ENSMUSP00000059026	Six1,Wnt10b
GO:1903265	positive regulation of tumor necrosis factor-mediated signaling pathway	2	7	0.0196	ENSMUSP00000027012,ENSMUSP00000027015	Casp1,Casp4
GO:2000562	negative regulation of CD4-positive, alpha-beta T cell proliferation	2	7	0.0196	ENSMUSP00000020301,ENSMUSP00000103903	Lgals9,Vsir
GO:0010332	response to gamma radiation	4	59	0.0199	ENSMUSP00000000193,ENSMUSP00000021011,ENSMUSP00000045542,ENSMUSP00000074885	Ccl2,Ccl7,Cxcl2,Tspyl5
GO:0010803	regulation of tumor necrosis factor-mediated signaling pathway	3	28	0.0199	ENSMUSP00000027012,ENSMUSP00000027015,ENSMUSP00000131010	Casp1,Casp4,Sphk1
GO:0045992	negative regulation of embryonic development	3	28	0.0199	ENSMUSP00000031555,ENSMUSP00000083620,ENSMUSP00000137523	Col5a2,Lfng,Sulf1
GO:0051259	protein complex oligomerization	13	542	0.0199	ENSMUSP00000001181,ENSMUSP00000002360,ENSMUSP00000017590,ENSMUSP00000018744,ENSMUSP00000023154,ENSMUSP00000026148,ENSMUSP00000029936,ENSMUSP00000030808,ENSMUSP00000031668,ENSMUSP00000050538,ENSMUSP00000059717,ENSMUSP00000059889,ENSMUSP00000099411	Acpp,Angptl4,C1qtnf1,Cbr2,Cldn1,Col1a2,Col6a2,Gbp5,Nod2,Samhd1,Shmt1,Tgm2,Tnfrsf9
GO:0001816	cytokine production	6	142	0.02	ENSMUSP00000027015,ENSMUSP00000029623,ENSMUSP00000029936,ENSMUSP00000030010,ENSMUSP00000050538,ENSMUSP00000062096	Abca1,Casp1,Gbp5,Nod2,Tlr2,Tlr6
GO:0008360	regulation of cell shape	6	142	0.02	ENSMUSP00000000193,ENSMUSP00000001008,ENSMUSP00000021011,ENSMUSP00000025523,ENSMUSP00000026845,ENSMUSP00000030317	Ccl2,Ccl3,Ccl7,Csf1r,Il6,Pdpn
GO:0042035	regulation of cytokine biosynthetic process	5	98	0.0201	ENSMUSP00000026845,ENSMUSP00000029623,ENSMUSP00000031324,ENSMUSP00000044903,ENSMUSP00000062096	Ereg,Il6,Thbs1,Tlr2,Tlr6
GO:0070206	protein trimerization	4	60	0.0208	ENSMUSP00000001181,ENSMUSP00000017590,ENSMUSP00000030808,ENSMUSP00000031668	C1qtnf1,Col1a2,Col6a2,Tnfrsf9
GO:0071496	cellular response to external stimulus	9	301	0.0209	ENSMUSP00000000193,ENSMUSP00000002360,ENSMUSP00000025850,ENSMUSP00000026845,ENSMUSP00000027015,ENSMUSP00000034148,ENSMUSP00000048736,ENSMUSP00000072773,ENSMUSP00000073618	Angptl4,Casp1,Ccl2,Fosl1,Il15,Il6,Postn,Ptger4,Sipa1
GO:1901655	cellular response to ketone	5	99	0.0209	ENSMUSP00000000193,ENSMUSP00000026845,ENSMUSP00000038483,ENSMUSP00000048736,ENSMUSP00000055697	Ccl2,Il6,P2ry6,Ptger2,Ptger4
GO:0042093	T-helper cell differentiation	3	29	0.0215	ENSMUSP00000026845,ENSMUSP00000048736,ENSMUSP00000089708	Il6,Ptger4,Stat6
GO:0045672	positive regulation of osteoclast differentiation	3	29	0.0215	ENSMUSP00000001008,ENSMUSP00000014743,ENSMUSP00000025523	Ccl3,Csf1,Csf1r
GO:0002763	positive regulation of myeloid leukocyte differentiation	4	61	0.0217	ENSMUSP00000001008,ENSMUSP00000014743,ENSMUSP00000025523,ENSMUSP00000067066	Ccl3,Csf1,Csf1r,Lif
GO:0044281	small molecule metabolic process	26	1489	0.0217	ENSMUSP00000018744,ENSMUSP00000021796,ENSMUSP00000024866,ENSMUSP00000024988,ENSMUSP00000025403,ENSMUSP00000026148,ENSMUSP00000029400,ENSMUSP00000029540,ENSMUSP00000029623,ENSMUSP00000030010,ENSMUSP00000030317,ENSMUSP00000031542,ENSMUSP00000034148,ENSMUSP00000036245,ENSMUSP00000057989,ENSMUSP00000059717,ENSMUSP00000059889,ENSMUSP00000059977,ENSMUSP00000069631,ENSMUSP00000079991,ENSMUSP00000092966,…	Abca1,Acpp,Bdnf,C3,Cbr2,Cyp4v3,Dhrs9,Edn1,Enpp1,Hmgcs1,Hsd3b7,Il15,Impa2,Mme,Npr1,Oasl2,Oxct1,Pdpn,Plcg2,Ptgs1,Samhd1,Shmt1,Slc37a2,Sphk1,Tlr2,Xdh
GO:0071385	cellular response to glucocorticoid stimulus	4	61	0.0217	ENSMUSP00000000193,ENSMUSP00000021796,ENSMUSP00000026845,ENSMUSP00000114074	Ccl2,Edn1,Il6,Sgk1
GO:1905952	regulation of lipid localization	6	145	0.0217	ENSMUSP00000017590,ENSMUSP00000021796,ENSMUSP00000024988,ENSMUSP00000030010,ENSMUSP00000044903,ENSMUSP00000079689	Abca1,C1qtnf1,C3,Dab2,Edn1,Thbs1
GO:2000514	regulation of CD4-positive, alpha-beta T cell activation	4	61	0.0217	ENSMUSP00000020301,ENSMUSP00000026845,ENSMUSP00000033004,ENSMUSP00000103903	Il4ra,Il6,Lgals9,Vsir
GO:0007167	enzyme linked receptor protein signaling pathway	13	551	0.022	ENSMUSP00000000193,ENSMUSP00000014743,ENSMUSP00000020301,ENSMUSP00000025523,ENSMUSP00000029540,ENSMUSP00000031224,ENSMUSP00000031324,ENSMUSP00000031668,ENSMUSP00000056668,ENSMUSP00000057989,ENSMUSP00000067066,ENSMUSP00000071836,ENSMUSP00000137523	Bdnf,Ccl2,Col1a2,Csf1,Csf1r,Ereg,Igf1,Lif,Npr1,Sulf1,Tec,Tgfbr3,Vsir
GO:0043255	regulation of carbohydrate biosynthetic process	5	101	0.0223	ENSMUSP00000026845,ENSMUSP00000048736,ENSMUSP00000056668,ENSMUSP00000099945,ENSMUSP00000101159	Enpp1,Igf1,Il6,Plek,Ptger4
GO:0002366	leukocyte activation involved in immune response	6	147	0.0229	ENSMUSP00000001008,ENSMUSP00000026845,ENSMUSP00000031555,ENSMUSP00000048736,ENSMUSP00000079991,ENSMUSP00000089708	Ccl3,Il6,Lfng,Plcg2,Ptger4,Stat6
GO:0001878	response to yeast	2	8	0.0231	ENSMUSP00000026845,ENSMUSP00000029421	Il6,Ptx3
GO:0009629	response to gravity	2	8	0.0231	ENSMUSP00000025850,ENSMUSP00000109734	Fosl1,Otop1
GO:0010727	negative regulation of hydrogen peroxide metabolic process	2	8	0.0231	ENSMUSP00000034497,ENSMUSP00000048736	Mmp3,Ptger4
GO:0032689	negative regulation of interferon-gamma production	3	30	0.0231	ENSMUSP00000016640,ENSMUSP00000050538,ENSMUSP00000103903	Cd274,Lgals9,Nod2
GO:0043615	astrocyte cell migration	2	8	0.0231	ENSMUSP00000000193,ENSMUSP00000001008	Ccl2,Ccl3
GO:0060137	maternal process involved in parturition	2	8	0.0231	ENSMUSP00000000193,ENSMUSP00000021796	Ccl2,Edn1
GO:0060463	lung lobe morphogenesis	2	8	0.0231	ENSMUSP00000056668,ENSMUSP00000067066	Igf1,Lif
GO:0060907	positive regulation of macrophage cytokine production	2	8	0.0231	ENSMUSP00000029623,ENSMUSP00000042701	Spon2,Tlr2
GO:1904417	positive regulation of xenophagy	2	8	0.0231	ENSMUSP00000029623,ENSMUSP00000050538	Nod2,Tlr2
GO:1904468	negative regulation of tumor necrosis factor secretion	2	8	0.0231	ENSMUSP00000048736,ENSMUSP00000062096	Ptger4,Tlr6
GO:0032370	positive regulation of lipid transport	4	63	0.0234	ENSMUSP00000017590,ENSMUSP00000021796,ENSMUSP00000030010,ENSMUSP00000079689	Abca1,C1qtnf1,Dab2,Edn1
GO:0042108	positive regulation of cytokine biosynthetic process	4	63	0.0234	ENSMUSP00000029623,ENSMUSP00000031324,ENSMUSP00000044903,ENSMUSP00000062096	Ereg,Thbs1,Tlr2,Tlr6
GO:0060627	regulation of vesicle-mediated transport	12	492	0.0234	ENSMUSP00000000193,ENSMUSP00000000299,ENSMUSP00000024988,ENSMUSP00000029421,ENSMUSP00000029623,ENSMUSP00000033004,ENSMUSP00000050538,ENSMUSP00000056669,ENSMUSP00000079689,ENSMUSP00000079991,ENSMUSP00000103903,ENSMUSP00000114350	C3,Ccl2,Cd14,Dab2,Il4ra,Itgb2,Lgals3,Lgals9,Nod2,Plcg2,Ptx3,Tlr2
GO:0071902	positive regulation of protein serine/threonine kinase activity	9	309	0.0235	ENSMUSP00000021796,ENSMUSP00000025523,ENSMUSP00000027581,ENSMUSP00000044903,ENSMUSP00000050538,ENSMUSP00000056668,ENSMUSP00000062096,ENSMUSP00000079689,ENSMUSP00000103903	Csf1r,Dab2,Edn1,Gpr39,Igf1,Lgals9,Nod2,Thbs1,Tlr6
GO:0016202	regulation of striated muscle tissue development	6	149	0.0236	ENSMUSP00000021796,ENSMUSP00000023732,ENSMUSP00000031224,ENSMUSP00000056668,ENSMUSP00000057989,ENSMUSP00000059026	Bdnf,Edn1,Igf1,Six1,Tgfbr3,Wnt10b
GO:0002285	lymphocyte activation involved in immune response	5	104	0.0242	ENSMUSP00000026845,ENSMUSP00000031555,ENSMUSP00000048736,ENSMUSP00000079991,ENSMUSP00000089708	Il6,Lfng,Plcg2,Ptger4,Stat6
GO:0002920	regulation of humoral immune response	3	31	0.0243	ENSMUSP00000024988,ENSMUSP00000050538,ENSMUSP00000107607	C3,Cfh,Nod2
GO:0006940	regulation of smooth muscle contraction	4	64	0.0243	ENSMUSP00000021796,ENSMUSP00000048736,ENSMUSP00000059977,ENSMUSP00000131010	Edn1,Ptger4,Ptgs1,Sphk1
GO:0006958	complement activation, classical pathway	3	31	0.0243	ENSMUSP00000024988,ENSMUSP00000042883,ENSMUSP00000125531	C1rl,C1s1,C3
GO:0043403	skeletal muscle tissue regeneration	3	31	0.0243	ENSMUSP00000022368,ENSMUSP00000023732,ENSMUSP00000056668	Igf1,Plau,Wnt10b
GO:0046635	positive regulation of alpha-beta T cell activation	4	64	0.0243	ENSMUSP00000026845,ENSMUSP00000029433,ENSMUSP00000033004,ENSMUSP00000099739	H2-T23,Il4ra,Il6,Ptpn22
GO:2000515	negative regulation of CD4-positive, alpha-beta T cell activation	3	31	0.0243	ENSMUSP00000020301,ENSMUSP00000033004,ENSMUSP00000103903	Il4ra,Lgals9,Vsir
GO:0048639	positive regulation of developmental growth	7	202	0.025	ENSMUSP00000014743,ENSMUSP00000021796,ENSMUSP00000024988,ENSMUSP00000031224,ENSMUSP00000048736,ENSMUSP00000056668,ENSMUSP00000057989	Bdnf,C3,Csf1,Edn1,Igf1,Ptger4,Tgfbr3
GO:0045931	positive regulation of mitotic cell cycle	6	152	0.0254	ENSMUSP00000021607,ENSMUSP00000021796,ENSMUSP00000023732,ENSMUSP00000031324,ENSMUSP00000056668,ENSMUSP00000131010	Edn1,Ereg,Igf1,Lgmn,Sphk1,Wnt10b
GO:0048839	inner ear development	7	203	0.0256	ENSMUSP00000025181,ENSMUSP00000056668,ENSMUSP00000057989,ENSMUSP00000059026,ENSMUSP00000099739,ENSMUSP00000106845,ENSMUSP00000109734	Bdnf,H2-K1,H2-T23,Ifi204,Igf1,Otop1,Six1
GO:0002888	positive regulation of myeloid leukocyte mediated immunity	3	32	0.0258	ENSMUSP00000000299,ENSMUSP00000024988,ENSMUSP00000033004	C3,Il4ra,Itgb2
GO:0034122	negative regulation of toll-like receptor signaling pathway	3	32	0.0258	ENSMUSP00000050538,ENSMUSP00000062096,ENSMUSP00000076189	Nod2,Tlr6,Trim30a
GO:0050853	B cell receptor signaling pathway	3	32	0.0258	ENSMUSP00000030964,ENSMUSP00000071836,ENSMUSP00000079991	Cd38,Plcg2,Tec
GO:1904707	positive regulation of vascular smooth muscle cell proliferation	3	32	0.0258	ENSMUSP00000021796,ENSMUSP00000055697,ENSMUSP00000056668	Edn1,Igf1,P2ry6
GO:0006873	cellular ion homeostasis	13	569	0.0264	ENSMUSP00000000193,ENSMUSP00000001008,ENSMUSP00000017590,ENSMUSP00000021796,ENSMUSP00000027581,ENSMUSP00000029900,ENSMUSP00000030964,ENSMUSP00000047646,ENSMUSP00000074885,ENSMUSP00000079991,ENSMUSP00000099411,ENSMUSP00000101159,ENSMUSP00000114074	Atp6v0d2,C1qtnf1,Ccl2,Ccl3,Cd38,Cxcl10,Cxcl2,Edn1,Enpp1,Gpr39,Plcg2,Sgk1,Tgm2
GO:0014824	artery smooth muscle contraction	2	9	0.0264	ENSMUSP00000021796,ENSMUSP00000030964	Cd38,Edn1
GO:0032817	regulation of natural killer cell proliferation	2	9	0.0264	ENSMUSP00000029433,ENSMUSP00000034148	Il15,Ptpn22
GO:0034138	toll-like receptor 3 signaling pathway	2	9	0.0264	ENSMUSP00000103903,ENSMUSP00000124272	Lgals9,Unc93b1
GO:0045669	positive regulation of osteoblast differentiation	4	66	0.0264	ENSMUSP00000023732,ENSMUSP00000048736,ENSMUSP00000056668,ENSMUSP00000106845	Ifi204,Igf1,Ptger4,Wnt10b
GO:0046010	positive regulation of circadian sleep/wake cycle, non-REM sleep	2	9	0.0264	ENSMUSP00000027015,ENSMUSP00000048736	Casp1,Ptger4
GO:0060426	lung vasculature development	2	9	0.0264	ENSMUSP00000056668,ENSMUSP00000067066	Igf1,Lif
GO:0061032	visceral serous pericardium development	2	9	0.0264	ENSMUSP00000030317,ENSMUSP00000031224	Pdpn,Tgfbr3
GO:0090031	positive regulation of steroid hormone biosynthetic process	2	9	0.0264	ENSMUSP00000056668,ENSMUSP00000079689	Dab2,Igf1
GO:0032368	regulation of lipid transport	5	108	0.0269	ENSMUSP00000017590,ENSMUSP00000021796,ENSMUSP00000030010,ENSMUSP00000044903,ENSMUSP00000079689	Abca1,C1qtnf1,Dab2,Edn1,Thbs1
GO:0006810	transport	46	3187	0.0272	ENSMUSP00000000299,ENSMUSP00000000984,ENSMUSP00000001008,ENSMUSP00000016640,ENSMUSP00000019064,ENSMUSP00000021796,ENSMUSP00000022660,ENSMUSP00000023154,ENSMUSP00000024791,ENSMUSP00000024866,ENSMUSP00000024988,ENSMUSP00000025399,ENSMUSP00000025818,ENSMUSP00000026845,ENSMUSP00000027015,ENSMUSP00000029421,ENSMUSP00000029623,ENSMUSP00000029900,ENSMUSP00000029936,ENSMUSP00000030010,ENSMUSP00000035194,…	AA467197,Abca1,Atp6v0d2,Bdnf,C3,Casp1,Ccl3,Cd14,Cd274,Clca1,Cldn1,Cxcl16,Dab2,Dio2,Edn1,Enpp1,Gbp5,Il6,Itgb2,Lgals3bp,Loxl2,Mapkapk3,Nod2,Otop1,P2ry6,Plcg2,Plek,Pmaip1,Pstpip1,Ptx3,Rab3il1,Rin1,Slc37a2,Slc41a3,Slc6a2,Slc7a7,Spon2,Stab1,Tgm2,Thbs1,Tlr2,Tlr6,Tnfaip2,Trem2,Unc93b1,Xdh
GO:0071230	cellular response to amino acid stimulus	4	67	0.0272	ENSMUSP00000031668,ENSMUSP00000034497,ENSMUSP00000059026,ENSMUSP00000083620	Col1a2,Col5a2,Mmp3,Six1
GO:0043281	regulation of cysteine-type endopeptidase activity involved in apoptotic process	7	207	0.0274	ENSMUSP00000024866,ENSMUSP00000025399,ENSMUSP00000026845,ENSMUSP00000027015,ENSMUSP00000044903,ENSMUSP00000056668,ENSMUSP00000113890	Casp1,Igf1,Il6,Naip2,Pmaip1,Thbs1,Xdh
GO:0009266	response to temperature stimulus	6	156	0.0276	ENSMUSP00000000193,ENSMUSP00000026845,ENSMUSP00000056668,ENSMUSP00000056669,ENSMUSP00000074885,ENSMUSP00000081013	Ccl2,Cd14,Cxcl2,Dio2,Igf1,Il6
GO:0006928	movement of cell or subcellular component	22	1223	0.0284	ENSMUSP00000000193,ENSMUSP00000000299,ENSMUSP00000001008,ENSMUSP00000001548,ENSMUSP00000009329,ENSMUSP00000019064,ENSMUSP00000021011,ENSMUSP00000022368,ENSMUSP00000022660,ENSMUSP00000025523,ENSMUSP00000029183,ENSMUSP00000030317,ENSMUSP00000032915,ENSMUSP00000036245,ENSMUSP00000039452,ENSMUSP00000044903,ENSMUSP00000047646,ENSMUSP00000057989,ENSMUSP00000059026,ENSMUSP00000059291,ENSMUSP00000074885,…	Bdnf,Ccl2,Ccl3,Ccl7,Ccl8,Csf1r,Cxcl10,Cxcl16,Cxcl2,Depdc1b,Fam83d,Hsd3b7,Itga3,Itgb2,Kif22,Lgals3,Loxl2,Pdpn,Plau,Six1,Thbs1,Tnn
GO:0002429	immune response-activating cell surface receptor signaling pathway	5	110	0.0286	ENSMUSP00000029433,ENSMUSP00000029623,ENSMUSP00000030964,ENSMUSP00000071836,ENSMUSP00000079991	Cd38,Plcg2,Ptpn22,Tec,Tlr2
GO:0032885	regulation of polysaccharide biosynthetic process	3	34	0.0292	ENSMUSP00000048736,ENSMUSP00000056668,ENSMUSP00000101159	Enpp1,Igf1,Ptger4
GO:0033198	response to ATP	3	34	0.0292	ENSMUSP00000000193,ENSMUSP00000027015,ENSMUSP00000079991	Casp1,Ccl2,Plcg2
GO:0051216	cartilage development	6	158	0.0292	ENSMUSP00000015394,ENSMUSP00000021796,ENSMUSP00000023732,ENSMUSP00000037719,ENSMUSP00000044903,ENSMUSP00000137523	Edn1,Mmp13,Sulf1,Tgfbi,Thbs1,Wnt10b
GO:1905475	regulation of protein localization to membrane	6	158	0.0292	ENSMUSP00000000193,ENSMUSP00000001548,ENSMUSP00000024791,ENSMUSP00000025399,ENSMUSP00000066777,ENSMUSP00000079689	Ccl2,Dab2,Itga3,Lrrc15,Pmaip1,Trem2
GO:0014823	response to activity	4	69	0.0296	ENSMUSP00000000193,ENSMUSP00000021796,ENSMUSP00000072773,ENSMUSP00000106318	Ccl2,Edn1,Oxct1,Postn
GO:0045859	regulation of protein kinase activity	15	717	0.0301	ENSMUSP00000014743,ENSMUSP00000021796,ENSMUSP00000025523,ENSMUSP00000026845,ENSMUSP00000027581,ENSMUSP00000029433,ENSMUSP00000031324,ENSMUSP00000044903,ENSMUSP00000050538,ENSMUSP00000056668,ENSMUSP00000062096,ENSMUSP00000066777,ENSMUSP00000079689,ENSMUSP00000091073,ENSMUSP00000103903	Csf1,Csf1r,Dab2,Edn1,Ereg,Gpr39,Igf1,Il6,Lgals9,Lrrc15,Nod2,Podnl1,Ptpn22,Thbs1,Tlr6
GO:0002604	regulation of dendritic cell antigen processing and presentation	2	10	0.0303	ENSMUSP00000044903,ENSMUSP00000050538	Nod2,Thbs1
GO:0006957	complement activation, alternative pathway	2	10	0.0303	ENSMUSP00000024988,ENSMUSP00000107607	C3,Cfh
GO:0007260	tyrosine phosphorylation of STAT protein	2	10	0.0303	ENSMUSP00000034148,ENSMUSP00000067066	Il15,Lif
GO:0034392	negative regulation of smooth muscle cell apoptotic process	2	10	0.0303	ENSMUSP00000021796,ENSMUSP00000056668	Edn1,Igf1
GO:0042118	endothelial cell activation	2	10	0.0303	ENSMUSP00000046939,ENSMUSP00000047646	Cxcl10,Hoxa9
GO:0045410	positive regulation of interleukin-6 biosynthetic process	2	10	0.0303	ENSMUSP00000031324,ENSMUSP00000062096	Ereg,Tlr6
GO:0052548	regulation of endopeptidase activity	10	387	0.0303	ENSMUSP00000021607,ENSMUSP00000024866,ENSMUSP00000024988,ENSMUSP00000025399,ENSMUSP00000026845,ENSMUSP00000027015,ENSMUSP00000044903,ENSMUSP00000056668,ENSMUSP00000098414,ENSMUSP00000113890	C3,Casp1,Igf1,Il6,Lgmn,Naip2,Pbp2,Pmaip1,Thbs1,Xdh
GO:0071863	regulation of cell proliferation in bone marrow	2	10	0.0303	ENSMUSP00000026845,ENSMUSP00000114350	Il6,Lgals3
GO:1900426	positive regulation of defense response to bacterium	2	10	0.0303	ENSMUSP00000050538,ENSMUSP00000103903	Lgals9,Nod2
GO:0007229	integrin-mediated signaling pathway	4	70	0.0306	ENSMUSP00000000299,ENSMUSP00000001548,ENSMUSP00000071836,ENSMUSP00000099945	Itga3,Itgb2,Plek,Tec
GO:0006874	cellular calcium ion homeostasis	10	388	0.0307	ENSMUSP00000000193,ENSMUSP00000001008,ENSMUSP00000017590,ENSMUSP00000021796,ENSMUSP00000027581,ENSMUSP00000030964,ENSMUSP00000047646,ENSMUSP00000074885,ENSMUSP00000079991,ENSMUSP00000099411	C1qtnf1,Ccl2,Ccl3,Cd38,Cxcl10,Cxcl2,Edn1,Gpr39,Plcg2,Tgm2
GO:0032872	regulation of stress-activated MAPK cascade	7	213	0.0308	ENSMUSP00000021796,ENSMUSP00000022612,ENSMUSP00000024866,ENSMUSP00000029433,ENSMUSP00000050538,ENSMUSP00000062096,ENSMUSP00000079689	Dab2,Edn1,Nod2,Pbk,Ptpn22,Tlr6,Xdh
GO:0051345	positive regulation of hydrolase activity	14	652	0.031	ENSMUSP00000000193,ENSMUSP00000001008,ENSMUSP00000009329,ENSMUSP00000021011,ENSMUSP00000021607,ENSMUSP00000024866,ENSMUSP00000025399,ENSMUSP00000025818,ENSMUSP00000027015,ENSMUSP00000031731,ENSMUSP00000059291,ENSMUSP00000060771,ENSMUSP00000073618,ENSMUSP00000099945	Casp1,Ccl2,Ccl3,Ccl7,Ccl8,Depdc1b,Lgmn,Pcolce,Plek,Pmaip1,Rin1,Rin3,Sipa1,Xdh
GO:0050767	regulation of neurogenesis	17	864	0.0311	ENSMUSP00000001548,ENSMUSP00000014743,ENSMUSP00000025181,ENSMUSP00000026845,ENSMUSP00000029623,ENSMUSP00000030964,ENSMUSP00000037246,ENSMUSP00000039452,ENSMUSP00000056668,ENSMUSP00000057989,ENSMUSP00000059026,ENSMUSP00000067066,ENSMUSP00000078551,ENSMUSP00000079689,ENSMUSP00000114074,ENSMUSP00000131010,ENSMUSP00000134570	Bdnf,Cd38,Csf1,Dab2,Etv5,H2-D1,H2-K1,Igf1,Igsf10,Il6,Itga3,Lif,Sgk1,Six1,Sphk1,Tlr2,Tnn
GO:0043901	negative regulation of multi-organism process	6	163	0.0326	ENSMUSP00000001008,ENSMUSP00000020970,ENSMUSP00000029421,ENSMUSP00000029623,ENSMUSP00000050538,ENSMUSP00000056668	Ccl3,Igf1,Nod2,Ptx3,Rsad2,Tlr2
GO:0030111	regulation of Wnt signaling pathway	8	272	0.0327	ENSMUSP00000001548,ENSMUSP00000023732,ENSMUSP00000029623,ENSMUSP00000039452,ENSMUSP00000059291,ENSMUSP00000079689,ENSMUSP00000113890,ENSMUSP00000137523	Dab2,Depdc1b,Itga3,Naip2,Sulf1,Tlr2,Tnn,Wnt10b
GO:0045987	positive regulation of smooth muscle contraction	3	36	0.0327	ENSMUSP00000021796,ENSMUSP00000059977,ENSMUSP00000131010	Edn1,Ptgs1,Sphk1
GO:0090277	positive regulation of peptide hormone secretion	5	116	0.034	ENSMUSP00000027581,ENSMUSP00000030964,ENSMUSP00000048736,ENSMUSP00000067066,ENSMUSP00000106318	Cd38,Gpr39,Lif,Oxct1,Ptger4
GO:1901564	organonitrogen compound metabolic process	60	4480	0.034	ENSMUSP00000000924,ENSMUSP00000001008,ENSMUSP00000002298,ENSMUSP00000015394,ENSMUSP00000018744,ENSMUSP00000021607,ENSMUSP00000022368,ENSMUSP00000022612,ENSMUSP00000022660,ENSMUSP00000023737,ENSMUSP00000024270,ENSMUSP00000024866,ENSMUSP00000024988,ENSMUSP00000025523,ENSMUSP00000026148,ENSMUSP00000026411,ENSMUSP00000027012,ENSMUSP00000027015,ENSMUSP00000029400,ENSMUSP00000029433,ENSMUSP00000029540,…	Abca1,Acpp,Bdnf,C1rl,C1s1,C3,Casp1,Casp4,Cbr2,Ccl3,Cdca3,Cfh,Clca1,Csf1r,Dab2,Dhh,Dio2,Dpep2,Enpp1,Fgl2,Hpse,Igf1,Il15,Lfng,Lgmn,Lif,Loxl2,Lpcat2,Mapkapk3,Mme,Mmp11,Mmp13,Mmp19,Mmp3,Naalad2,Naip2,Npr1,Oasl2,Pappa,Pbk,Pcolce,Plau,Ppm1j,Ptger4,Ptpn22,Ptpn7,Samhd1,Sgk1,Shmt1,Slc37a2,Sphk1,Sulf1,Tec,Tgfbr3,Tgm2,Thbs1,Tlr2,Trim16,Trim30a,Xdh
GO:0071375	cellular response to peptide hormone stimulus	7	218	0.0341	ENSMUSP00000000193,ENSMUSP00000021796,ENSMUSP00000026845,ENSMUSP00000056668,ENSMUSP00000101159,ENSMUSP00000109734,ENSMUSP00000114074	Ccl2,Edn1,Enpp1,Igf1,Il6,Otop1,Sgk1
GO:0006907	pinocytosis	2	11	0.0344	ENSMUSP00000035194,ENSMUSP00000079689	Dab2,Mapkapk3
GO:0009143	nucleoside triphosphate catabolic process	2	11	0.0344	ENSMUSP00000059717,ENSMUSP00000101159	Enpp1,Samhd1
GO:0044406	adhesion of symbiont to host	2	11	0.0344	ENSMUSP00000029936,ENSMUSP00000066777	Gbp5,Lrrc15
GO:0010811	positive regulation of cell-substrate adhesion	5	117	0.0345	ENSMUSP00000001548,ENSMUSP00000014743,ENSMUSP00000044903,ENSMUSP00000079689,ENSMUSP00000097097	Ccdc80,Csf1,Dab2,Itga3,Thbs1
GO:0030513	positive regulation of BMP signaling pathway	3	37	0.0345	ENSMUSP00000020301,ENSMUSP00000031224,ENSMUSP00000137523	Sulf1,Tgfbr3,Vsir
GO:0032814	regulation of natural killer cell activation	3	37	0.0345	ENSMUSP00000029433,ENSMUSP00000034148,ENSMUSP00000103903	Il15,Lgals9,Ptpn22
GO:0045684	positive regulation of epidermis development	3	37	0.0345	ENSMUSP00000023732,ENSMUSP00000044072,ENSMUSP00000055542	Hpse,Trim16,Wnt10b
GO:0048732	gland development	11	461	0.0345	ENSMUSP00000014743,ENSMUSP00000023154,ENSMUSP00000024866,ENSMUSP00000026845,ENSMUSP00000031224,ENSMUSP00000046939,ENSMUSP00000056668,ENSMUSP00000059026,ENSMUSP00000089708,ENSMUSP00000099411,ENSMUSP00000136944	Cldn1,Csf1,Hmgcs1,Hoxa9,Igf1,Il6,Six1,Stat6,Tgfbr3,Tgm2,Xdh
GO:0055082	cellular chemical homeostasis	14	663	0.0345	ENSMUSP00000000193,ENSMUSP00000001008,ENSMUSP00000017590,ENSMUSP00000021796,ENSMUSP00000027581,ENSMUSP00000029900,ENSMUSP00000030964,ENSMUSP00000047646,ENSMUSP00000056668,ENSMUSP00000074885,ENSMUSP00000079991,ENSMUSP00000099411,ENSMUSP00000101159,ENSMUSP00000114074	Atp6v0d2,C1qtnf1,Ccl2,Ccl3,Cd38,Cxcl10,Cxcl2,Edn1,Enpp1,Gpr39,Igf1,Plcg2,Sgk1,Tgm2
GO:0090022	regulation of neutrophil chemotaxis	3	37	0.0345	ENSMUSP00000021796,ENSMUSP00000050538,ENSMUSP00000074885	Cxcl2,Edn1,Nod2
GO:0007548	sex differentiation	8	276	0.0346	ENSMUSP00000023737,ENSMUSP00000026411,ENSMUSP00000031324,ENSMUSP00000031555,ENSMUSP00000034184,ENSMUSP00000046939,ENSMUSP00000084055,ENSMUSP00000136944	Dhh,Ereg,Hmgcs1,Hoxa9,Irx5,Lfng,Mmp19,Tcf7
GO:0045860	positive regulation of protein kinase activity	11	462	0.0349	ENSMUSP00000014743,ENSMUSP00000021796,ENSMUSP00000025523,ENSMUSP00000027581,ENSMUSP00000031324,ENSMUSP00000044903,ENSMUSP00000050538,ENSMUSP00000056668,ENSMUSP00000062096,ENSMUSP00000079689,ENSMUSP00000103903	Csf1,Csf1r,Dab2,Edn1,Ereg,Gpr39,Igf1,Lgals9,Nod2,Thbs1,Tlr6
GO:0090092	regulation of transmembrane receptor protein serine/threonine kinase signaling pathway	7	220	0.035	ENSMUSP00000001548,ENSMUSP00000020301,ENSMUSP00000031224,ENSMUSP00000044903,ENSMUSP00000079689,ENSMUSP00000103903,ENSMUSP00000137523	Dab2,Itga3,Lgals9,Sulf1,Tgfbr3,Thbs1,Vsir
GO:0048608	reproductive structure development	11	463	0.0353	ENSMUSP00000023737,ENSMUSP00000025850,ENSMUSP00000026411,ENSMUSP00000031324,ENSMUSP00000031555,ENSMUSP00000034184,ENSMUSP00000046939,ENSMUSP00000056668,ENSMUSP00000067066,ENSMUSP00000084055,ENSMUSP00000136944	Dhh,Ereg,Fosl1,Hmgcs1,Hoxa9,Igf1,Irx5,Lfng,Lif,Mmp19,Tcf7
GO:0001666	response to hypoxia	8	278	0.0358	ENSMUSP00000000193,ENSMUSP00000002360,ENSMUSP00000021796,ENSMUSP00000022368,ENSMUSP00000022660,ENSMUSP00000027015,ENSMUSP00000030964,ENSMUSP00000072773	Angptl4,Casp1,Ccl2,Cd38,Edn1,Loxl2,Plau,Postn
GO:0045766	positive regulation of angiogenesis	6	168	0.0362	ENSMUSP00000000299,ENSMUSP00000024988,ENSMUSP00000044903,ENSMUSP00000112665,ENSMUSP00000114350,ENSMUSP00000131010	C3,Ecm1,Itgb2,Lgals3,Sphk1,Thbs1
GO:0002823	negative regulation of adaptive immune response based on somatic recombination of immune receptors built from immunoglobulin superfamily domains	3	38	0.0363	ENSMUSP00000020301,ENSMUSP00000033004,ENSMUSP00000050538	Il4ra,Nod2,Vsir
GO:0001558	regulation of cell growth	10	401	0.0364	ENSMUSP00000019064,ENSMUSP00000021796,ENSMUSP00000030964,ENSMUSP00000036245,ENSMUSP00000056668,ENSMUSP00000057989,ENSMUSP00000079689,ENSMUSP00000101159,ENSMUSP00000114074,ENSMUSP00000131010	Bdnf,Cd38,Cxcl16,Dab2,Edn1,Enpp1,Hsd3b7,Igf1,Sgk1,Sphk1
GO:0008406	gonad development	7	222	0.0364	ENSMUSP00000023737,ENSMUSP00000026411,ENSMUSP00000031324,ENSMUSP00000031555,ENSMUSP00000034184,ENSMUSP00000046939,ENSMUSP00000136944	Dhh,Ereg,Hmgcs1,Hoxa9,Irx5,Lfng,Mmp19
GO:0051260	protein homooligomerization	9	339	0.0364	ENSMUSP00000002360,ENSMUSP00000017590,ENSMUSP00000018744,ENSMUSP00000023154,ENSMUSP00000029936,ENSMUSP00000030808,ENSMUSP00000059717,ENSMUSP00000059889,ENSMUSP00000099411	Acpp,Angptl4,C1qtnf1,Cldn1,Gbp5,Samhd1,Shmt1,Tgm2,Tnfrsf9
GO:0008219	cell death	17	883	0.0365	ENSMUSP00000018963,ENSMUSP00000020249,ENSMUSP00000022368,ENSMUSP00000025399,ENSMUSP00000026845,ENSMUSP00000027012,ENSMUSP00000027015,ENSMUSP00000030808,ENSMUSP00000056668,ENSMUSP00000059026,ENSMUSP00000074885,ENSMUSP00000079689,ENSMUSP00000106845,ENSMUSP00000113890,ENSMUSP00000114074,ENSMUSP00000130759,ENSMUSP00000137523	Casp1,Casp4,Cxcl2,Dab2,Dram1,Ifi204,Igf1,Il6,Lsp1,Naip2,Plau,Pmaip1,Sgk1,Six1,Sulf1,Tnfrsf9,Traf1
GO:0051129	negative regulation of cellular component organization	14	669	0.0367	ENSMUSP00000001548,ENSMUSP00000025181,ENSMUSP00000029623,ENSMUSP00000030964,ENSMUSP00000047646,ENSMUSP00000048736,ENSMUSP00000056668,ENSMUSP00000067066,ENSMUSP00000072773,ENSMUSP00000076189,ENSMUSP00000079689,ENSMUSP00000114074,ENSMUSP00000114350,ENSMUSP00000134570	Cd38,Cxcl10,Dab2,H2-D1,H2-K1,Igf1,Itga3,Lgals3,Lif,Postn,Ptger4,Sgk1,Tlr2,Trim30a
GO:0060341	regulation of cellular localization	16	811	0.0367	ENSMUSP00000000193,ENSMUSP00000001548,ENSMUSP00000024791,ENSMUSP00000025399,ENSMUSP00000026845,ENSMUSP00000027581,ENSMUSP00000029433,ENSMUSP00000033004,ENSMUSP00000047646,ENSMUSP00000048736,ENSMUSP00000056668,ENSMUSP00000066777,ENSMUSP00000067066,ENSMUSP00000079689,ENSMUSP00000106318,ENSMUSP00000131010	Ccl2,Cxcl10,Dab2,Gpr39,Igf1,Il4ra,Il6,Itga3,Lif,Lrrc15,Oxct1,Pmaip1,Ptger4,Ptpn22,Sphk1,Trem2
GO:0051960	regulation of nervous system development	18	958	0.0369	ENSMUSP00000001548,ENSMUSP00000014743,ENSMUSP00000025181,ENSMUSP00000026845,ENSMUSP00000029623,ENSMUSP00000030964,ENSMUSP00000037246,ENSMUSP00000039452,ENSMUSP00000056668,ENSMUSP00000057989,ENSMUSP00000059026,ENSMUSP00000067066,ENSMUSP00000078551,ENSMUSP00000079689,ENSMUSP00000114074,ENSMUSP00000128308,ENSMUSP00000131010,ENSMUSP00000134570	Bdnf,Cd38,Csf1,Dab2,Etv5,H2-D1,H2-K1,Igf1,Igsf10,Il6,Itga3,Lif,Sgk1,Six1,Sphk1,Thbs2,Tlr2,Tnn
GO:0006109	regulation of carbohydrate metabolic process	6	170	0.0376	ENSMUSP00000017590,ENSMUSP00000026845,ENSMUSP00000048736,ENSMUSP00000056668,ENSMUSP00000099945,ENSMUSP00000101159	C1qtnf1,Enpp1,Igf1,Il6,Plek,Ptger4
GO:0045787	positive regulation of cell cycle	9	342	0.0381	ENSMUSP00000021607,ENSMUSP00000021796,ENSMUSP00000023732,ENSMUSP00000025850,ENSMUSP00000029183,ENSMUSP00000031324,ENSMUSP00000031555,ENSMUSP00000056668,ENSMUSP00000131010	Edn1,Ereg,Fam83d,Fosl1,Igf1,Lfng,Lgmn,Sphk1,Wnt10b
GO:0002295	T-helper cell lineage commitment	2	12	0.0383	ENSMUSP00000026845,ENSMUSP00000089708	Il6,Stat6
GO:0042482	positive regulation of odontogenesis	2	12	0.0383	ENSMUSP00000014743,ENSMUSP00000021796	Csf1,Edn1
GO:0045837	negative regulation of membrane potential	2	12	0.0383	ENSMUSP00000025399,ENSMUSP00000026845	Il6,Pmaip1
GO:0051024	positive regulation of immunoglobulin secretion	2	12	0.0383	ENSMUSP00000026845,ENSMUSP00000099739	H2-T23,Il6
GO:0051798	positive regulation of hair follicle development	2	12	0.0383	ENSMUSP00000023732,ENSMUSP00000044072	Hpse,Wnt10b
GO:0055023	positive regulation of cardiac muscle tissue growth	3	39	0.0383	ENSMUSP00000021796,ENSMUSP00000031224,ENSMUSP00000056668	Edn1,Igf1,Tgfbr3
GO:0097205	renal filtration	2	12	0.0383	ENSMUSP00000001548,ENSMUSP00000137523	Itga3,Sulf1
GO:1902624	positive regulation of neutrophil migration	3	39	0.0383	ENSMUSP00000021796,ENSMUSP00000048736,ENSMUSP00000074885	Cxcl2,Edn1,Ptger4
GO:0044238	primary metabolic process	91	7426	0.0385	ENSMUSP00000000924,ENSMUSP00000001008,ENSMUSP00000002298,ENSMUSP00000002926,ENSMUSP00000015394,ENSMUSP00000018744,ENSMUSP00000021607,ENSMUSP00000021796,ENSMUSP00000021941,ENSMUSP00000022368,ENSMUSP00000022612,ENSMUSP00000022660,ENSMUSP00000023732,ENSMUSP00000023737,ENSMUSP00000024270,ENSMUSP00000024866,ENSMUSP00000024988,ENSMUSP00000025403,ENSMUSP00000025523,ENSMUSP00000025850,ENSMUSP00000026148,…	Abca1,Acpp,Bdnf,C1rl,C1s1,C3,Casp1,Casp4,Cbr2,Ccl3,Cdca3,Cfh,Clca1,Csf1r,Cyp4v3,Dab2,Dhh,Dhrs9,Dpep2,Edn1,Enpp1,Ereg,Etv5,Fgl2,Fosl1,Hmga1,Hmgcs1,Hoxa9,Hpse,Hsd3b7,Ifi204,Igf1,Il15,Impa2,Irx5,Kif22,Lfng,Lgals3,Lgmn,Lif,Loxl2,Lpcat2,Mapkapk3,Meox1,Mme,Mmp11,Mmp13,Mmp19,Mmp3,Mxd3,Naalad2,Naip2,Nod2,Npr1,Oas2,Oasl2,Pappa,Pbk,Pcolce,Pdpn,Pla1a,Plau,Plcg2,Plek,Ppm1j,Ptger4,Ptgs1,Ptpn22,Ptpn7,Rmi2,Samh…
GO:0009892	negative regulation of metabolic process	38	2584	0.0401	ENSMUSP00000001008,ENSMUSP00000018744,ENSMUSP00000021607,ENSMUSP00000021796,ENSMUSP00000021941,ENSMUSP00000022612,ENSMUSP00000022660,ENSMUSP00000023732,ENSMUSP00000024866,ENSMUSP00000024988,ENSMUSP00000026845,ENSMUSP00000029421,ENSMUSP00000029433,ENSMUSP00000030964,ENSMUSP00000031224,ENSMUSP00000031324,ENSMUSP00000034497,ENSMUSP00000044903,ENSMUSP00000048736,ENSMUSP00000056668,ENSMUSP00000059026,…	C3,Ccl3,Cd38,Dab2,Ecm1,Edn1,Enpp1,Ereg,Hmga1,Ifi204,Igf1,Il6,Lgals9,Lgmn,Lif,Loxl2,Lrrc15,Mmp3,Mxd3,Naip2,Pbk,Pbp2,Plek,Podnl1,Ptger4,Ptpn22,Ptx3,Pydc3,Pyhin1,Shmt1,Six1,Stat6,Tcf7,Tgfbr3,Thbs1,Trim30a,Wnt10b,Xdh
GO:0022612	gland morphogenesis	5	123	0.0401	ENSMUSP00000014743,ENSMUSP00000026845,ENSMUSP00000056668,ENSMUSP00000089708,ENSMUSP00000099411	Csf1,Igf1,Il6,Stat6,Tgm2
GO:0043254	regulation of protein complex assembly	10	409	0.0401	ENSMUSP00000023732,ENSMUSP00000025850,ENSMUSP00000029623,ENSMUSP00000029936,ENSMUSP00000034497,ENSMUSP00000048736,ENSMUSP00000062096,ENSMUSP00000076189,ENSMUSP00000099945,ENSMUSP00000114074	Fosl1,Gbp5,Mmp3,Plek,Ptger4,Sgk1,Tlr2,Tlr6,Trim30a,Wnt10b
GO:2000404	regulation of T cell migration	3	40	0.0401	ENSMUSP00000047646,ENSMUSP00000103903,ENSMUSP00000112665	Cxcl10,Ecm1,Lgals9
GO:0042133	neurotransmitter metabolic process	4	78	0.0402	ENSMUSP00000018744,ENSMUSP00000029623,ENSMUSP00000062096,ENSMUSP00000128674	Naalad2,Shmt1,Tlr2,Tlr6
GO:0010468	regulation of gene expression	51	3720	0.0403	ENSMUSP00000000299,ENSMUSP00000001008,ENSMUSP00000001548,ENSMUSP00000014743,ENSMUSP00000017590,ENSMUSP00000018744,ENSMUSP00000020301,ENSMUSP00000021607,ENSMUSP00000021796,ENSMUSP00000021941,ENSMUSP00000022660,ENSMUSP00000023732,ENSMUSP00000024866,ENSMUSP00000024988,ENSMUSP00000025850,ENSMUSP00000026845,ENSMUSP00000029433,ENSMUSP00000029623,ENSMUSP00000030964,ENSMUSP00000031224,ENSMUSP00000031324,…	Bdnf,C1qtnf1,C3,Ccl3,Cd38,Cfh,Csf1,Dab2,Ecm1,Edn1,Ereg,Etv5,Fosl1,Hmga1,Hoxa9,Ifi204,Igf1,Il6,Irx5,Itga3,Itgb2,Lgals9,Lgmn,Lif,Loxl2,Meox1,Mxd3,Naip2,Nod2,Plcg2,Ptger4,Ptpn22,Pydc3,Pyhin1,Shmt1,Six1,Sphk1,Stat6,Sulf1,Tcf7,Tead2,Tgfbr3,Thbs1,Tlr2,Tlr6,Traf1,Trim16,Trim30a,Vsir,Wnt10b,Xdh
GO:0071704	organic substance metabolic process	94	7733	0.0405	ENSMUSP00000000299,ENSMUSP00000000924,ENSMUSP00000001008,ENSMUSP00000002298,ENSMUSP00000002926,ENSMUSP00000015394,ENSMUSP00000018744,ENSMUSP00000021607,ENSMUSP00000021796,ENSMUSP00000021941,ENSMUSP00000022368,ENSMUSP00000022612,ENSMUSP00000022660,ENSMUSP00000023732,ENSMUSP00000023737,ENSMUSP00000024270,ENSMUSP00000024866,ENSMUSP00000024988,ENSMUSP00000025403,ENSMUSP00000025523,ENSMUSP00000025850,…	Abca1,Acpp,Bdnf,C1rl,C1s1,C3,Casp1,Casp4,Cbr2,Ccl3,Cdca3,Cfh,Clca1,Csf1r,Cyp4v3,Dab2,Dhh,Dhrs9,Dio2,Dpep2,Edn1,Enpp1,Ereg,Etv5,Fgl2,Fosl1,Hmga1,Hmgcs1,Hoxa9,Hpse,Hsd3b7,Ifi204,Igf1,Il15,Impa2,Irx5,Itgb2,Kif22,Lfng,Lgals3,Lgmn,Lif,Loxl2,Lpcat2,Mapkapk3,Meox1,Mme,Mmp11,Mmp13,Mmp19,Mmp3,Mxd3,Naalad2,Naip2,Nod2,Npr1,Oas2,Oasl2,Oxct1,Pappa,Pbk,Pcolce,Pdpn,Pla1a,Plau,Plcg2,Plek,Ppm1j,Ptger4,Ptgs1,Ptpn2…
GO:0045667	regulation of osteoblast differentiation	5	124	0.0412	ENSMUSP00000023732,ENSMUSP00000039452,ENSMUSP00000048736,ENSMUSP00000056668,ENSMUSP00000106845	Ifi204,Igf1,Ptger4,Tnn,Wnt10b
GO:0001937	negative regulation of endothelial cell proliferation	3	41	0.0422	ENSMUSP00000024866,ENSMUSP00000044903,ENSMUSP00000137523	Sulf1,Thbs1,Xdh
GO:0051928	positive regulation of calcium ion transport	5	125	0.0423	ENSMUSP00000001008,ENSMUSP00000027581,ENSMUSP00000047646,ENSMUSP00000079991,ENSMUSP00000114350	Ccl3,Cxcl10,Gpr39,Lgals3,Plcg2
GO:0002579	positive regulation of antigen processing and presentation	2	13	0.0424	ENSMUSP00000024791,ENSMUSP00000050538	Nod2,Trem2
GO:0030449	regulation of complement activation	2	13	0.0424	ENSMUSP00000024988,ENSMUSP00000107607	C3,Cfh
GO:0032740	positive regulation of interleukin-17 production	2	13	0.0424	ENSMUSP00000034148,ENSMUSP00000050538	Il15,Nod2
GO:0033623	regulation of integrin activation	2	13	0.0424	ENSMUSP00000048736,ENSMUSP00000099945	Plek,Ptger4
GO:0042535	positive regulation of tumor necrosis factor biosynthetic process	2	13	0.0424	ENSMUSP00000029623,ENSMUSP00000044903	Thbs1,Tlr2
GO:0045651	positive regulation of macrophage differentiation	2	13	0.0424	ENSMUSP00000014743,ENSMUSP00000067066	Csf1,Lif
GO:0061051	positive regulation of cell growth involved in cardiac muscle cell development	2	13	0.0424	ENSMUSP00000021796,ENSMUSP00000056668	Edn1,Igf1
GO:0070613	regulation of protein processing	4	80	0.0424	ENSMUSP00000024988,ENSMUSP00000044903,ENSMUSP00000107607,ENSMUSP00000113890	C3,Cfh,Naip2,Thbs1
GO:0071397	cellular response to cholesterol	2	13	0.0424	ENSMUSP00000030010,ENSMUSP00000136944	Abca1,Hmgcs1
GO:0043406	positive regulation of MAP kinase activity	7	232	0.0425	ENSMUSP00000021796,ENSMUSP00000027581,ENSMUSP00000044903,ENSMUSP00000050538,ENSMUSP00000056668,ENSMUSP00000062096,ENSMUSP00000079689	Dab2,Edn1,Gpr39,Igf1,Nod2,Thbs1,Tlr6
GO:0048638	regulation of developmental growth	9	353	0.0435	ENSMUSP00000014743,ENSMUSP00000021607,ENSMUSP00000021796,ENSMUSP00000024988,ENSMUSP00000031224,ENSMUSP00000048736,ENSMUSP00000056668,ENSMUSP00000057989,ENSMUSP00000059026	Bdnf,C3,Csf1,Edn1,Igf1,Lgmn,Ptger4,Six1,Tgfbr3
GO:0046173	polyol biosynthetic process	3	42	0.0438	ENSMUSP00000025403,ENSMUSP00000079991,ENSMUSP00000131010	Impa2,Plcg2,Sphk1
GO:0008152	metabolic process	98	8164	0.0457	ENSMUSP00000000299,ENSMUSP00000000924,ENSMUSP00000001008,ENSMUSP00000002298,ENSMUSP00000002926,ENSMUSP00000015394,ENSMUSP00000018744,ENSMUSP00000020249,ENSMUSP00000021607,ENSMUSP00000021796,ENSMUSP00000021941,ENSMUSP00000022368,ENSMUSP00000022612,ENSMUSP00000022660,ENSMUSP00000023732,ENSMUSP00000023737,ENSMUSP00000024270,ENSMUSP00000024866,ENSMUSP00000024988,ENSMUSP00000025403,ENSMUSP00000025523,…	AA467197,Abca1,Acpp,Bdnf,C1rl,C1s1,C3,Casp1,Casp4,Cbr2,Ccl3,Cdca3,Cfh,Clca1,Csf1r,Cyp4v3,Dab2,Dhh,Dhrs9,Dio2,Dpep2,Dram1,Edn1,Enpp1,Ereg,Etv5,Fgl2,Fosl1,Gpr39,Hmga1,Hmgcs1,Hoxa9,Hpse,Hsd3b7,Ifi204,Igf1,Il15,Impa2,Irx5,Itgb2,Kif22,Lfng,Lgals3,Lgmn,Lif,Loxl2,Lpcat2,Mapkapk3,Meox1,Mme,Mmp11,Mmp13,Mmp19,Mmp3,Mxd3,Naalad2,Naip2,Nod2,Npr1,Oas2,Oasl2,Oxct1,Pappa,Pbk,Pcolce,Pdpn,Pla1a,Plau,Plcg2,Plek,Ppm…
GO:0030003	cellular cation homeostasis	12	554	0.0457	ENSMUSP00000000193,ENSMUSP00000001008,ENSMUSP00000017590,ENSMUSP00000021796,ENSMUSP00000027581,ENSMUSP00000029900,ENSMUSP00000030964,ENSMUSP00000047646,ENSMUSP00000074885,ENSMUSP00000079991,ENSMUSP00000099411,ENSMUSP00000114074	Atp6v0d2,C1qtnf1,Ccl2,Ccl3,Cd38,Cxcl10,Cxcl2,Edn1,Gpr39,Plcg2,Sgk1,Tgm2
GO:0033273	response to vitamin	4	82	0.0457	ENSMUSP00000000193,ENSMUSP00000034148,ENSMUSP00000072773,ENSMUSP00000136944	Ccl2,Hmgcs1,Il15,Postn
GO:0043933	protein-containing complex subunit organization	24	1453	0.0457	ENSMUSP00000000924,ENSMUSP00000001181,ENSMUSP00000002360,ENSMUSP00000017590,ENSMUSP00000018744,ENSMUSP00000022660,ENSMUSP00000023154,ENSMUSP00000026148,ENSMUSP00000029936,ENSMUSP00000030010,ENSMUSP00000030808,ENSMUSP00000031224,ENSMUSP00000031668,ENSMUSP00000045542,ENSMUSP00000050538,ENSMUSP00000059717,ENSMUSP00000059889,ENSMUSP00000074988,ENSMUSP00000079689,ENSMUSP00000083620,ENSMUSP00000092498,…	Abca1,Acpp,Angptl4,C1qtnf1,Cbr2,Cenph,Cldn1,Col1a2,Col5a2,Col6a2,Dab2,Dnaaf3,Gbp5,Loxl2,Mmp11,Nod2,Samhd1,Sgk1,Shmt1,Tead2,Tgfbr3,Tgm2,Tnfrsf9,Tspyl5
GO:2000241	regulation of reproductive process	6	180	0.0457	ENSMUSP00000022368,ENSMUSP00000031555,ENSMUSP00000048736,ENSMUSP00000056668,ENSMUSP00000067066,ENSMUSP00000137523	Igf1,Lfng,Lif,Plau,Ptger4,Sulf1
GO:1901570	fatty acid derivative biosynthetic process	3	43	0.046	ENSMUSP00000021796,ENSMUSP00000059977,ENSMUSP00000131010	Edn1,Ptgs1,Sphk1
GO:0045598	regulation of fat cell differentiation	5	129	0.0462	ENSMUSP00000000924,ENSMUSP00000023732,ENSMUSP00000056668,ENSMUSP00000090798,ENSMUSP00000101159	Enpp1,Igf1,Medag,Mmp11,Wnt10b
GO:0045995	regulation of embryonic development	5	129	0.0462	ENSMUSP00000031555,ENSMUSP00000056668,ENSMUSP00000059026,ENSMUSP00000083620,ENSMUSP00000137523	Col5a2,Igf1,Lfng,Six1,Sulf1
GO:0002922	positive regulation of humoral immune response	2	14	0.0465	ENSMUSP00000024988,ENSMUSP00000050538	C3,Nod2
GO:0044419	interspecies interaction between organisms	7	237	0.0465	ENSMUSP00000000193,ENSMUSP00000001008,ENSMUSP00000023154,ENSMUSP00000029421,ENSMUSP00000029623,ENSMUSP00000029936,ENSMUSP00000066777	Ccl2,Ccl3,Cldn1,Gbp5,Lrrc15,Ptx3,Tlr2
GO:0046209	nitric oxide metabolic process	2	14	0.0465	ENSMUSP00000029623,ENSMUSP00000062096	Tlr2,Tlr6
GO:0060766	negative regulation of androgen receptor signaling pathway	2	14	0.0465	ENSMUSP00000056668,ENSMUSP00000079689	Dab2,Igf1
GO:1902713	regulation of interferon-gamma secretion	2	14	0.0465	ENSMUSP00000029433,ENSMUSP00000103903	Lgals9,Ptpn22
GO:2000257	regulation of protein activation cascade	2	14	0.0465	ENSMUSP00000024988,ENSMUSP00000107607	C3,Cfh
GO:2000484	positive regulation of interleukin-8 secretion	2	14	0.0465	ENSMUSP00000029623,ENSMUSP00000056669	Cd14,Tlr2
GO:1903829	positive regulation of cellular protein localization	8	297	0.0468	ENSMUSP00000000193,ENSMUSP00000001548,ENSMUSP00000024791,ENSMUSP00000025399,ENSMUSP00000026845,ENSMUSP00000029433,ENSMUSP00000056668,ENSMUSP00000067066	Ccl2,Igf1,Il6,Itga3,Lif,Pmaip1,Ptpn22,Trem2
GO:0003006	developmental process involved in reproduction	14	699	0.0477	ENSMUSP00000014743,ENSMUSP00000023737,ENSMUSP00000025850,ENSMUSP00000026411,ENSMUSP00000027012,ENSMUSP00000031324,ENSMUSP00000031555,ENSMUSP00000034184,ENSMUSP00000046939,ENSMUSP00000056668,ENSMUSP00000067066,ENSMUSP00000078551,ENSMUSP00000084055,ENSMUSP00000136944	Casp4,Csf1,Dhh,Ereg,Etv5,Fosl1,Hmgcs1,Hoxa9,Igf1,Irx5,Lfng,Lif,Mmp19,Tcf7
GO:0031668	cellular response to extracellular stimulus	7	239	0.0479	ENSMUSP00000000193,ENSMUSP00000002360,ENSMUSP00000025850,ENSMUSP00000026845,ENSMUSP00000034148,ENSMUSP00000072773,ENSMUSP00000073618	Angptl4,Ccl2,Fosl1,Il15,Il6,Postn,Sipa1
GO:0051590	positive regulation of neurotransmitter transport	3	44	0.048	ENSMUSP00000048736,ENSMUSP00000114350,ENSMUSP00000131010	Lgals3,Ptger4,Sphk1
GO:0097756	negative regulation of blood vessel diameter	3	44	0.048	ENSMUSP00000021796,ENSMUSP00000030964,ENSMUSP00000059977	Cd38,Edn1,Ptgs1
GO:0010717	regulation of epithelial to mesenchymal transition	4	84	0.0481	ENSMUSP00000022660,ENSMUSP00000030317,ENSMUSP00000031224,ENSMUSP00000079689	Dab2,Loxl2,Pdpn,Tgfbr3
GO:0046165	alcohol biosynthetic process	4	84	0.0481	ENSMUSP00000025403,ENSMUSP00000079991,ENSMUSP00000131010,ENSMUSP00000136944	Hmgcs1,Impa2,Plcg2,Sphk1
GO:0006875	cellular metal ion homeostasis	11	492	0.0482	ENSMUSP00000000193,ENSMUSP00000001008,ENSMUSP00000017590,ENSMUSP00000021796,ENSMUSP00000027581,ENSMUSP00000030964,ENSMUSP00000047646,ENSMUSP00000074885,ENSMUSP00000079991,ENSMUSP00000099411,ENSMUSP00000114074	C1qtnf1,Ccl2,Ccl3,Cd38,Cxcl10,Cxcl2,Edn1,Gpr39,Plcg2,Sgk1,Tgm2
GO:0001933	negative regulation of protein phosphorylation	10	426	0.0484	ENSMUSP00000022612,ENSMUSP00000024866,ENSMUSP00000026845,ENSMUSP00000029433,ENSMUSP00000056668,ENSMUSP00000066777,ENSMUSP00000067066,ENSMUSP00000079689,ENSMUSP00000091073,ENSMUSP00000101159	Dab2,Enpp1,Igf1,Il6,Lif,Lrrc15,Pbk,Podnl1,Ptpn22,Xdh
GO:0010605	negative regulation of macromolecule metabolic process	35	2373	0.0487	ENSMUSP00000001008,ENSMUSP00000018744,ENSMUSP00000021607,ENSMUSP00000021796,ENSMUSP00000021941,ENSMUSP00000022612,ENSMUSP00000022660,ENSMUSP00000023732,ENSMUSP00000024866,ENSMUSP00000024988,ENSMUSP00000026845,ENSMUSP00000029421,ENSMUSP00000029433,ENSMUSP00000030964,ENSMUSP00000031224,ENSMUSP00000031324,ENSMUSP00000044903,ENSMUSP00000048736,ENSMUSP00000056668,ENSMUSP00000059026,ENSMUSP00000061900,…	C3,Ccl3,Cd38,Dab2,Ecm1,Edn1,Enpp1,Ereg,Hmga1,Ifi204,Igf1,Il6,Lgals9,Lgmn,Lif,Loxl2,Lrrc15,Mxd3,Naip2,Pbk,Pbp2,Podnl1,Ptger4,Ptpn22,Ptx3,Pydc3,Pyhin1,Shmt1,Six1,Stat6,Tcf7,Tgfbr3,Thbs1,Wnt10b,Xdh
GO:1900182	positive regulation of protein localization to nucleus	4	85	0.0498	ENSMUSP00000026845,ENSMUSP00000029433,ENSMUSP00000056668,ENSMUSP00000067066	Igf1,Il6,Lif,Ptpn22
