# Supplementary material for: Treatment Resistant Persister Cells Exploit Macrophage Lipid Metabolism to Sustain Glioblastoma Growth
Source: bioRxiv. 2025 Jun 10:2025.06.07.658345. Preprint. [Version 1] doi: 10.1101/2025.06.07.658345 (PMC12259058; doi:10.1101/2025.06.07.658345)
Supplement: Supplement 12 [file media-12.xlsx]

## Sheet: Sheet1
Table S10- Statin responsive genes
ATP8B1
CKAP4
IL13RA2
KRT7
LAMA4
MACC1
MISP
MMP14
NFKBIZ
SCCNN1A
SLC16A4
SLC27A2
SLC6A8
SPINT2
TNFRSF10D
HIST1H1A
SRPX
RGS4
PTGFRN
GFPT2
ANPEP
CD70
CTSK
IFITM2
